# Supplementary material for: A brainstem circuit for phonation and volume control in mice
Source: Nat Neurosci. 2023 Nov 23;26(12):2122–30. doi: 10.1038/s41593-023-01478-2 (PMC10689238; doi:10.1038/s41593-023-01478-2)
Supplement: Supplementary file 4 — Statistical source data. [file 41593_2023_1478_MOESM4_ESM.xlsx]

## Sheet: Panel b
# of Nts+ neurons per RAm	Total # of neurons per RAm
159	1184
172	1397
167	1024

## Sheet: Panel g
% of Nts+ neurons Fos+
Voc -	Voc +
1.25786	86.4198
1.16279	86.8421
0	81.8182

## Sheet: Panel h
% of Fos+ neurons
Nts+	Nts-
47.0922	52.9078

## Sheet: Panel i
% of Nts+ neurons
Vglut2+	Vglut2-
96.1039	3.8961

## Sheet: Panel l
% of Nts+ neurons Fos+
Voc -	Voc +
2.6455	77.0925
0.558659	78.9256
0	84.8341

## Sheet: Panel m
% of Fos+ neurons
Nts+	Nts-
49.6357	50.3643

## Sheet: Panel n
% of Nts+ neurons
Vglut2+	Vglut2-
97.7941	2.2058
