# Supplementary material for: A brainstem circuit for phonation and volume control in mice
Source: Nat Neurosci. 2023 Nov 23;26(12):2122–30. doi: 10.1038/s41593-023-01478-2 (PMC10689238; doi:10.1038/s41593-023-01478-2)
Supplement: Supplementary file 5 — Statistical source data. [file 41593_2023_1478_MOESM5_ESM.xlsx]

## Sheet: Panel c
Total syllables produced			Total syllables produced
Pre-GFP	Post-GFP		Pre-Casp3	Post-Casp3
474	997		86	19
80	1149		161	26
72	118		602	1
205	250		347	0
235	591		86	0
374	381		498	1
502	847		127	0

## Sheet: Panel d
Total syllables produced
GFP	Casp3
997	19
1149	26
118	1
250	0
591	0
381	1
847	0

## Sheet: Panel e
Social interaction time (s)			Social interaction time (s)
Pre-GFP	Post-GFP		Pre-Casp3	Post-Casp3
229	197		111	213
110	109		211	241
113	105		175	148
98	106		164	135
258	219		139	130
102	113		168	115
142	112		113	138

## Sheet: Panel f
Social Interaction time (s)
GFP	Casp3
197	213
109	241
105	148
106	135
219	130
113	115
112	138
