# Supplementary material for: A brainstem circuit for phonation and volume control in mice
Source: Nat Neurosci. 2023 Nov 23;26(12):2122–30. doi: 10.1038/s41593-023-01478-2 (PMC10689238; doi:10.1038/s41593-023-01478-2)
Supplement: Supplementary file 6 — Statistical source data. [file 41593_2023_1478_MOESM6_ESM.xlsx]

## Sheet: Panel e
Stimulation frequency (Hz)	Peak amplitude (dB)
10		28			63		37
15	27	33		52	64	11	44	16	29
20	54	48	40	56	65	36		24	33
25			48	63		54		38	63
30						63
35

## Sheet: Panel f
Stimulation frequency (Hz)	Peak amplitude (dB)
10
15
20	28						49
25	53				21		58
30	53			39	28		68	23	48
35				55				31	58

## Sheet: Panel g
Stimulation frequency (Hz)	Syllable pitch (kHz)
10		16.562			15.148		19.469
15	11.394	16.539		14.939	15.6	21.646	19.181	18.858	15.385
20	13.052	16.571	10.609	18.822	15.54	14.677		15.033	20.407
25			17.617	14.522		16.566		10.919	21
30						18.469
35

## Sheet: Panel h
Stimulation frequency (Hz)	Syllable pitch (kHz)
10
15
20	87.157						76.143
25	85.194				43.873		85.359
30	83.168			70.924	43.208		81.779	54.815	35.771
35				85.427				47.774	28.628

## Sheet: Panel i
Peak syllable amplitude (dB)
Pre-GFP	Post-GFP	Pre-Casp3	Post-Casp3
-10.92	-5.69	-11.7	-9.14
-14.57	-6.82	-5.47	-10.37
-15.6	-6.1	-14.23	-15.62
-11.74	-8.02	-12.88	-16.99
-14.32	-5.21	-10.13	-13.14
-6.49	-3.41	-6.5	-16.83
-9.14	-3.48	10.02	-11.7
-0.9	-4.56	-8.95	-17.21
-3.09	-9.44	-4.75	-7.91
-3.41	-5.7	-6.77	-11.49
-8.66	-7.77	-9.97	-11.79
-8.43	-1.3	-12.54	-14.75
-11.54	1.06	-6.77	-9.92
-12.42	-2.28	-13.74	-13.65
-9.12	0.36	1.68	-16.7
-13.07	-7.44	-0.19	-17.3
-9.89	-7.35	-8.4	-3.9
-11.12	2.15	-4.49	-14.31
-15.05	-2.82	-9.04	-14.71
-13.3	3.75	-4.34	-9.29
-4.65	-4.67	-8.14	-7.06
-4.93	-5.15	-11.17	-9.18
-7.24	-0.05	-1.77	-9.5
-13.97	0.3	-12.11	-6.51
-0.04	-9.89	-9.33	-11.18
0.77	-5.36	-11.1	-11.94
-5.27	-12.34	-12.4	-14.82
-15.28	-7.87	-5.69	-6.95
-8.73	-6.08	-13.14	-15.02
-8.45	-10.59	-10.47	-16.18
-9.1	0.03	-8.54	-13.8
-15.77	-11.08	-13.42	-5.66
-10.32	-9.93	-14.23	-12.37
-7.61	-2.11	-0.69	-10.2
-10.88	-0.7	-8.84	-11.89
-8.29	-3.08	-14.06	-13.95
-5.3	-7.29	-6.79	-10.63
2.03	-3.41	-0.29	-9.97
-12.1	-2.66	-10.75	-5.99
-4.94	-3.08	-5.07	-19.81
-12.33	-3.88	-12.5	-9.54
-11.77	-0.35	-13.58	-6.29
-7.24	9.66	-13.12	-13.23
-8.81	9.75	-12.13	-10.46
-6.19	7.61	-11.74	-12.32
-9.37	5.28	-12.8	8.56
-8.6	4.15	-17.03	-6.98
-7.02	2.15	-10.97
-7.87	-6.65	-10.62
4.62	-4.02	-8
-4.46	8.68	-14.51
-1.08	0.71	-5.97
-1.92	3.23	-10.89
-1.29	1.24	-9.97
2.62	3.4	-10.96
-9.57	-1.87	-10
-4.98	6.9	-6.22
-12.75	-1.46	-9.02
-8.35	5.25	-12.62
-9.74	9.06	-8.88
-10.13	11.35	-3.57
-8.74	2.83	-10.35
-13.68	3.91	-16.29
-6.86	4.22	-10.28
-3.29	5.65	-14.7
1.5	8.01	-7.9
-0.6	9.47	-12.09
-2.29	-3.84	-11.6
-2.03	2.16	-15.9
-7.83	2.34	-4.09
-4.27	-0.29	-10.51
-9	11.34	-8.38
-1.12	-0.24	-12.07
2.08	-0.25	-11.53
-5.19	2.48	-12.18
-0.59	-3.5	-14.68
2	4.47	-8.71
-15.72	4.27	-2.95
-12.72	-2.29	-9.98
-7.13	-5.19	-3.52
-1.29	2.82	-10.84
-2.47	0.75	-12.03
-0.07	1.65	-2.74
-1.79	-10.86	-14.89
-7.54	-5.53	-9.9
-10.79	4.82	-8.84
-2.27	-1.25	-7.12
-1.65	0.93	-5.84
-2	1.56	-4.56
-8.4	-4.68	-9.34
-8.97	-4.71	-5.1
-15.71	-5.6	-8.43
-0.99	5.26	-9.28
-7.86	9.58	-10.58
15.51	-1.66	-5.78
10.32	-2.79	-12.67
-5.14	-2.45	-5.09
5.7	5.99	-11.35
12.93	5.59	-11.19
0.24	2.06	-6.63
1.56	-0.51	-3.83
-6.76	7.5	-15.02
-12.14	-2.51	-8.79
-10.41	-6.81	-3.01
-3.14	-3.73	-1.28
2.33	2.99	-3.74
-4.59	0.55	-2.86
1.56	7.92	-5.42
-10.36	6.6	-12.37
-7.94	6.68	-5.21
-5.52	3.18	-8.96
-4.97	3.96	-3.58
-9.64	9.19	-10.96
-11.1	7.95	-7.76
2.27	-3.49	-5.2
1.59	-1.03	-0.55
-3.08	13.74	-0.68
0.49	6.17	-4.72
-5.79	5.27	-10.75
-5.43	3.36	-8.35
-6.56	7.29	-8.47
-3.97	5.29	-11.66
-2.34	0.47	-9.88
-3.39	-2.68	-6.93
-6.47	15.7	-8.26
-5.8	-0.58	-5.36
-0.84	4.84	-13.99
-11.26	11.14	-12.32
-4.87	18.38	-6.07
-11.1	8.95	-2.16
-9.71	5.36	-8.06
-2.89	3.66	-8.28
-12.23	-1.48	-7.19
-11.45	-6.07	-12.15
-6.29	-1.95	-3.73
-9.98	-5.62	-1.53
-6.73	-4.93	-0.24
-5.07	-4.37	-4
-2.57	-10.23	-8.85
-3.74	-6.29	-4.68
-4.93	-8.34	6.99
-9.42	-6.27	-7.11
-8.9	-8.51	-8.68
-3.32	-1.13	0.82
-6.67	3.39	3.11
-1.41	-5.71	-1.1
-7.91	-1.39	-1.67
-4.51	2.57	4.24
-10.53	2.81	-11.67
-7.85	-2.21	-2.99
-7.59	3.75	-4.05
-4.66	8.83	-4.67
-5.31	0.4	-0.11
-9.44	10.8	-9.27
-6.34	3.25	0.63
-6.11	13.28	-6.68
-4.86	5.92	-3.86
-0.28	5.58	-4.54
-5.87	15.53	-6.94
-1.88	19.23	-3.32
-5.75	11.1	-11.69
1.23	16.55	0.64
3.22	1.64	-8.09
-11.48	0.47	-7.7
-7.16	1.63	-10.23
2.8	1.08	-10.7
0.87	-1.21	-1
0.22	7.43	-7.62
-13.75	3.94	0.53
-14.28	7.52	-6.19
-2.75	-2.72	-1.99
-0.79	2.76	-0.5
-9.21	1.42	-8.91
-4.13	3.94	-5.41
2.02	4.13	-7.09
1.63	13.86	-9.41
-11.29	5.44	-7.1
1.9	2.23	-2.08
0.42	7.36	-5.49
-5.71	4.84	-5.33
-10.44	6.92	-5.69
-10.33	0.23	-7.09
-5.57	-0.9	-2.43
-1.56	4.14	-8.53
-11.85	-9.74	0.34
-2.74	7.42	-0.33
-10.47	8.15	-9.55
-12.58	4.29	-4.13
-6.34	6.94	-3.97
-12.19	10.92	2.4
-6.4	-7.69	-6.71
-5.41	-4.27	4.97
-2.16	0.04	4.27
-7.53	-0.52	-4.07
-11.05	-6.67	4.91
-5.52	-2.08	-7.49
-7.61	-4.87	-4.63
-1.66	-5.56	-7.3
-8.45	-1.27	-5.57
-0.86	-12.11	-1.32
-1.49	-7.54	-9.89
-3.68	-9.16	-9.01
-6.49	-12.4	1.99
-9.38	3.26	-3.55
-5.53	9.88	-6.47
-12.83	8.21	-13.34
-8.54	7.63	-4.58
1.18	13.72	0.37
-5.13	6.7	-6.83
-1.14	7.46	-0.48
-4.93	-8.19	-2.07
-1.46	-3.63	-3.52
-9.03	-6.4	-7.39
-6.14	0.92	-1.2
-5.05	5.44	-2.57
-9.74	4.21	-6.23
-10.7	4.08	-5.97
-3.35	-7.73	-6.84
-1.98	-2.73	-13.31
2.32	8.88	-16.43
9.73	13.6	-2.93
-2.93	0.24	-7.86
10.37	4.7	-8.4
-9.95	16.26	-7.95
1.21	11.78	-8.16
-8.49	15.2	-10.09
-2.49	11.5	-0.88
-4.92	-4.65	2.64
3.24	3.85	-6.98
7.84	6.81	-7.6
1.9	6.24	-4.65
-9.28	6.23	-9.79
-4.78	2.45	1.16
-3.26	-0.78	-5.28
-3.17	6.31	-6.03
15.85	2.87	-10.1
-6.01	-4.98	-7.33
-5.5	6.19	-8.75
0.81	-1.3	-11.08
-9.87	5.24	-2.18
-7.37	-7.23	-10.31
-3.9	7.05	-6.94
-1.01	14.37	-8.62
-5.29	20.61	-13.4
-3.46	-0.67	-15.14
-12.52	19.88	-8.74
-8.55	24	-5.67
-5.53	-1.2	0.39
-1.18	-1.43	1.68
-14.02	2.44	4.57
-10.12	10.26	-0.38
-9.86	-7.1	-1.51
0.88	-8.1	-4.73
-5.47	0.82	-8.01
-12.78	-0.28	-9.79
-10.37	-0.18	-8.81
-1.14	7.95	-4.74
-7.57	9.41	-3.19
-1.21	-4.01	1.12
1.93	-1.79	-9.26
7.33	0.51	-14.77
-2.87	-3.23	-15.29
-3.99	2.12	-3.46
-4.88	-1.62	-11.58
-8.25	7.67	-12.64
-8.18	-6.35	-7.66
5.31	-1.21	-9.13
-7.54	-7.23	-2.17
-3.57	-0.01	-6.59
-3.11	0.66	-4.71
-5.36	-10.35	-1.43
-4.49	-8.88	2.71
-9.69	-4.2	3.05
-2.2	-2.52	3.66
-11.1	2.43	1.11
2.37	-4.6	0.33
-5.65	4.02	1.28
-13.16	-7.27	-4.42
-10.56	-4.62	-8.75
-11.45	-2.93	-4.65
-7.97	-7.31	-5.19
11.77	-0.88	-7.76
1.37	-8.02	2.93
2.21	7.84	-4.84
-7.22	-6.78	2.25
-4.77	-1.04	7.92
-7.19	3.56	-5.64
0.58	2.95	-13.16
-2.76	8.28	-2.77
-8.5	-5.02	-8.53
-11.36	-2.02	-12.37
-4.26	-8.73	-3.06
-3.02	-9.87	-9.54
-9.87	4.49	-10.83
-1.53	-5.7	-7.62
0.88	1.71	-4.92
2.46	0.27	1.05
2.54	-0.23	-11.19
-3.75	-11.24	-10.54
-3.58	3.79	-5.12
-6.09	7.59	-1.73
-2.08	-4.07	-7.78
3.96	-6.03	-7.53
-1.05	-11.02	-3.01
-2.95	-8.67	-2.16
-8.75	0.06	-2.42
2.72	3.46	-9.53
2.45	-8.2	-7.69
6.78	-6.64	-6.72
0.09	-6.49	-10.14
1.99	-0.64	-5.57
3.39	-10.38	-0.89
-10.81	-0.37	-2.16
-5.25	-8.85	-7.48
-9.65	-5.85	-3.08
-9.73	-4.3	-2.81
-6.48	0.68	-8.4
-8.67	-10.56	-10.2
-6.93	-8.7	-9.43
-1.07	-1.01	5.45
-7.15	-2.83	1.19
-6.59	-8.25	-3.07
-8.17	-7.25	-6.67
-6.3	-6.17	5.39
-3.28	3.02	0.64
2.12	-4.74	-7
-3.89	-10.19	1.77
-6.51	-4.08	-10.91
-17.53	3.11	-6.28
-11.87	-7.27	-9.09
-3.31	-0.36	-4.15
-7.86	-4.09	-10.98
-10.95	-9.89	-5.04
-12.08	-0.21	-7.82
-9.18	-9.37	-1.47
-14.36	-6.73	-11.97
-4.93	-5.78	-11.33
-12.47	-2.22	2.67
-15.98	-4.01	-1.65
-12.68	-6.91	2.05
-11.11	0.63	2.94
-4.83	-4.42	-13.33
-9.41	-1.87	1.43
1.95	0.74	-0.8
-9.85	-2.25	-9.72
-3.02	-7.01	-1.36
-9.33	-2.35	-1.03
-14.32	-3.98	0.92
-4.62	-5.34	-1.2
-9.12	3.46	-7.85
6.76	2.4	-10.65
6.44	-0.14	3.38
2.26	14.1	-8.52
-8.81	5.99	-2.9
9.08	18.99	-7.67
8.25	6.7	-11.02
7.78	3.4	-8.55
2.61	17.36	-1.51
2.53	23.59	4.32
-11.57	12.37	-9.39
-10.69	18.65	-4.38
-2.54	11.98	-6.02
2.78	4.9	-7.23
2.26	4.49	-8.69
-5.39	11.59	-5.04
6.33	6.33	-8.29
9.49	14.28	-6.66
6.29	9.63	-2.38
-2.03	16.47	-6.56
2.55	16.04	-2.66
-0.93	5.02	-0.9
-7.61	14.68	-5.11
-6.49	16.22	-5.19
-5.94	17.09	-6.33
0.88	3.7	-4.1
-8.82	10.11	-7.12
6.78	14.06	-8.01
-6.6	27.08	-8.26
-7.59	25.14	-10.6
-2.66	8.87	0.73
-10.74	6.13	-2.55
-9.64	18.58	-11.51
-7.45	12.55	-9.69
1.44	11.58	-9.03
-6.99	-6.69	-6.37
-10.59	-12.29	-10.03
-5.04	-1.5	-7.79
-8.91	7.27	-11.03
-7.9	4.78	-5.03
-10.61	9.56	-14.2
-3.42	12.1	-4.06
-9.97	-2.7	-7.66
-2.75	1.59	-8.27
-12.95	-1.88	-4.74
-3.36	2.16	-11.43
-7.71	-2.42	-13.03
-6.97	-4.03	-11.74
-3.04	-5.81	-9.51
-5.01	-0.7	-4
-6.72	-2.09	-4.27
-10.81	-0.55	-3.72
-6.39	2.02	10.26
-8.22	-5.04	-2.08
-2.96	1.98	1.85
-10.31	1.55	-7.19
4.35	-4.94	-0.19
9.6	2.46	-6.33
15.54	-4.91	8.96
-4.66	-3.9	-5.88
-6.6	6.94	-7.46
5.54	5.21	-7.16
-5.9	2.51	-3.61
13.27	6.16	4.14
-0.76	14.07	3.01
18.29	2.61	-3.77
17.3	1.59	0.78
14.22	3.76	-10.89
0.35	-1.88	-8.04
2.2	-4.47	0.36
-4.91	-7.06	-6.86
-5.85	-2.33	-0.32
-3.71	-3.13	-5
-6.42	-2.33	-1.25
-13.69	1.98	-7.45
-4.51	-3.68	-8.6
5.23	-0.75	3.03
-9.66	-1.8	-15.67
-9.22	-3.34	-3.65
-1.67	-0.28	-3.9
-10.98	-1.91	-9.13
2.58	-0.81	-5.57
-12.19	-7.2	-5.69
-5.37	-8.62	-4.47
-13.24	-1.08	-4.98
6.02	-4.1	-0.73
-9.51	0.15	0.78
-3.25	-3.47	0.5
-12.03	-8.66	0.02
-1.3	-6.15	-8.35
-3.7	-2.33	-7.97
-2.21	-4.39	9.84
-11.42	-0.25	-7.57
2.26	1.67	-7.95
5.55	-5.36	-5.51
0.1	-7.44	-8.05
-0.15	-3.01	-4.46
-6.8	5.69	-2.77
-0.02	-2.85	-6.95
9.09	0.62	-1.83
1	7.54	0.59
-7.8	12.01	-11.82
-7.21	0.58	-8.09
-7.73	4.65	-7.47
-7.61	-0.11	-12.35
-11.75	6.02	-5.71
0.83	19.61	-5.03
-8.32	-7.68	-10.53
-14.08	8.03	4.66
9.24	10.31	-6.68
-8.08	1.95	-1.8
1.08	-5.39	0.44
-2.21	-5.59	2.81
-0.72	1.77	-4.55
-8.97	2.07	-2.43
-5.47	7.21	-3.05
-0.83	-3.57	-8.79
-9.98	9.07	-3.04
-7.68	-2.61	-7.92
-8.69	4.12	3.22
-4.62	1.51	-6.63
-6.44	6.56	-11.11
1.46	13.19	-1.39
-4.43	3.87	-10.21
10.53	6.6	-7.96
-5.22	-10.43	-3.3
-2.71	-2.41	-8.54
-10.6	-4.81	2.64
-15.39	-10.33	-3.62
-10.08	-6.61	1.27
-12.58	4.09	-6.65
-16.65	5.02	-0.16
-11.59	4.7	0.34
-11.7	8.5	6.76
-12.51	9.15	-2.3
-2.55	0.65	1.07
-2.09	-7.64	-11.92
-4.87	8.03	-14.18
-6.3	2.26	-8.21
-11.62	-0.26	-6.35
-4.61	4.68	-7.46
1.77	-7.85	-14.33
1.82	-10.91	-12.35
-1.59	-1.94	-9.34
-4.29	-6.45	-8.59
-7.27	-4.5	-10.5
-3.55	1.91	-7.7
-2.48	-1.28	-6.83
-18.28	0.98	-14.09
-12.41	-0.8	-5.51
-12.85	3.87	1.9
-8.57	-5.95	-2.74
-9.37	-5.83	6.07
-16.23	-6.38	-5.15
-11.58	4.67	-6.27
-5.88	-1.46	-5.74
-10.81	-6.07	-9.78
-10.47	10.49	-8.36
-12.41	-5.16	-4.15
-8.95	2.19	-9.36
-9.1	5.84	-8.97
-4.75	12.74	-8.1
-7.37	16.9	-9.34
-13.85	16.62	-1.66
-11.44	5.74	-15.55
-12.87	3.42	-5.21
-11.65	-0.58	-2.42
0.42	13.65	-7.08
-8.36	11.64	-8.2
-17.09	-0.8	-12.17
1.06	-4.52	-11.89
-17.73	3.7	-3.84
-11.08	-7.41	5.05
-13.5	-6.61	6.66
-12.81	-3.13	4.11
-17.69	14.86	-4.65
-4.21	-0.54	-9.75
-14.43	1.66	1.65
-12.2	-1.01	-10.83
-14.51	7.83	-14.4
-8.05	5.82	-12.47
0.36	6.41	2.48
-8.77	-10.2	-4.75
-11.34	-4.04	0.99
-16.62	-6.94	8.71
-15.23	-0.9	3.49
-12.05	-2.72	7.74
-13.19	-5.66	0.48
-6.24	6.79	0.48
-14.99	-0.35	6.14
-14.16	-6.24	-7.74
-11.8	-5.85	2.1
-17.1	-1.61	-1.46
-16.59	-10.52	7.06
-12.65	-2.47	-0.31
-13.67	4.07	1.09
-17.62	-7.86	-3.42
-15.13	3.07	4.17
-13.36	7.89	3.05
-8.58	-3.08	-6.45
-11.87	-4.1	5.67
-15.08	12.41	0.48
-8.73	7.92	-0.71
-11.87	-3.56	-0.67
-13.71	11.01	5.91
-5.79	11.09	-4.03
-6.66	3.73	-1.99
-8.49	2.92	-10.64
-8.34	-2.26	-7.73
-7.18	-0.28	-9.52
2.88	-5.22	-7.58
-5.12	-1.57	-11.62
-9.32	1.45	-11.62
-11.24	3.02	-2.04
-8.38	-0.21	4.03
-9.84	-3.31	-4.95
1.04	8.91	6.8
-0.64	-1.35	1.11
-4.03	-3.63	-2.3
-7.04	1.46	-3.84
-5.06	-4.35	0.29
-11.48	7.57	-0.54
1.53	4.14	7.36
-9.81	14.84	-4.08
-9.32	8.45	3.57
-9.78	-1.1	-5.24
1.66	3.75	5.49
-2.63	1.95	-6.25
-4.74	1.44	-5.39
-3.78	5.33	-3.55
-10.28	25.28	2.46
-5.33	2.55	-1.81
-4.84	9.86	-1.24
-7.74	-2.4	-2.44
-5.55	9.02	-6.05
-10.82	8.88	1.72
-9.46	-3.99	-10.39
-14.07	12	-0.56
-12.4	2.07	2.15
-7.92	3.74	-1.75
-10.67	-8.27	-1.82
-7.46	-3.07	7.92
-12.56	7.89	3.93
-12.67	-4.55	-6.35
-15.76	2.33	0.73
-6.48	1.64	-4.1
4.25	5.2	-2.44
3.42	-1.23	6.14
-1.95	3.23	-3
-12.41	-2.12	-2.62
-14.9	8.71	-0.86
-7.88	-8.45	-11.31
-7.73	6.87	0.03
-10.31	4.11	1.46
-7.51	11.24	-10.37
-12.85	26.36	9.93
-2.72	6.64	8.17
-12.25	-2.25	-7.06
-7.9	-1.99	-1.02
-9.12	2.49	-1.45
-6.57	-4.48	-13.08
-2.72	-5.76	2.21
-4.3	-5.41	-8.23
-11.15	-0.08	-5.53
-11.94	2.41	-0.82
-3.21	4.08	-4.4
0.48	-7.36	2.78
-2.24	-3.12	-5.23
-13.33	-7.18	-10.76
-4.99	6.1	-1.99
-0.75	-6.48	-4.87
6.41	-4.59	-10.48
-2.16	-3.06	1.76
-2.17	-2.02	-0.57
-9.48	-1.22	-0.15
-13.86	-4.42	-5.94
-5.98	-2.88	-8.65
-7.03	-5.63	1.95
-4.16	-5.11	-12.35
0.25	-6.01	-8.66
0.85	3.09	3.96
-7.49	10.3	-2.83
-4.33	5.81	-4.2
-4.82	18.69	-7.66
-4.71	-6.85	-10.54
-0.35	-2.7	-9.13
-2.83	-2.27	-1.49
-3.44	-1.15	-8.87
-6.14	-8.89	-8.66
-3.5	-6.08	-11.62
7.21	-2.09	-10.69
-0.76	5.02	4.01
1.12	9.85	-8.72
-1.37	1.37	-12.84
-0.6	-0.14	-7.36
-2.14	-1.26	-3.1
-3.57	-3.37	-5.92
-4.85	-8.97	2.82
-8.81	0.72	2.49
-1.19	0.53	8.92
-7.34	1.15	5.85
-7.65	-6.8	0.64
8.38	-7.21	-1.2
5.25	-7.7	8.02
-6.96	-1.53	-6.15
2.99	-4.07	0.3
-4.83	-6.57	-3.32
4.22	13.07	4.55
9.03	7.71	-1.24
19.08	8.15	-3.05
-5.56	7.02	1.83
-2.24	-6.31	0.06
-6.59	-1.47	7.42
-5.99	-5.12	0.31
-8.18	-10.6	-9.11
-0.72	-6.14	-6.3
-2.29	-1.9	-1.25
-1.15	-5.82	-0.27
-4.78	-0.09	7.83
3.63	-4.58	-5.81
-1.17	-14.35	9.48
-8.28	-2.75	-7.91
-4.03	-7.87	2.56
-4.88	-5.2	-5.16
0.01	-4.16	-2.98
-12.22	-5.26	-13.6
-5.09	-0.22	-12.33
-14.39	-9	-16.22
-1.85	-10.82	-10.76
-10.45	-7.77	-3.94
-3.54	-3.06	-6.18
-2.56	-1.53	-9.37
-1.99	-8.12	-1.65
4.65	-7.48	-4.31
2.23	-3.27	-0.59
-5.37	-5.1	-10.49
-4.64	-8.42	-9.6
3.22	-7.68	-0.22
4.03	-3.61	-10.11
7.67	12.44	-8.43
-5.47	-6.54	-5.51
-1.7	7.78	-2.33
-7.62	-3.16	-3.29
-6.3	-5.66	-8.08
-11.73	0.19	-12.05
0.24	1.09	-12.49
-8.57	-14.09	-2.19
-1.2	-2.88	-5.06
27.04	-1.24	-0.5
16.37	-6.14	-1.54
11.76	-6.04	-7.86
4.18	-5.4	-6.88
2.77	-6.83	-10.65
15.3	-11.83	-5.88
13.16	7.16	-1.05
18.01	4.02	2.79
13.58	-7.18	-7.57
6.5	-8.79	-10.34
-0.89	-12.4	-2.92
10.16	-5.35	8.41
7.45	-6.91	-7.87
-2.49	-11.92	-7.65
-5.18	-8.12	-3.18
2.01	2.48	-4.24
-5.29	-10.67	-8.4
-9.6	-5.8	-4.95
-8.91	-13.81	0.71
-12.03	-3.51	-8.76
-2.5	0.35	0.51
-7.81	-6.31	-8.43
-14.2	-7.75	2.17
-4.16	-6.21	-5.03
-7.24	-9.09	-2.68
-8.66	1.03	3.26
-8.31	-4.13	0.63
-7.88	-1.49	-8.75
-2.13	-7	-1.02
-11.79	-6.12	-5.71
-3.56	-7.14	-3.6
2.21	-12.07	-0.11
-5.7	-10.44	6.91
-5.05	-13.74	-3.61
-3.75	-12.34	3.77
-1.51	-10.11	-5.28
-9.72	-6.41	5.7
-10	-3.97	2.62
-1.94	-7.36	-1.36
-7.18	-7.84	8.6
-7.66	-1.8	2.48
-6.72	-3.2	3.67
-5.19	11.17	2.41
-1.04	1.93	-5.13
-0.77	-5.15	2.01
2.6	-6.74	-1.05
4.66	-2.8	-2.91
4.6	-7.67	1.2
-6.63	-3.75	4.22
4.67	-2.85	-2.21
1.48	-8.51	-2.56
5.27	-6.77	10.31
-1.04	9.01	-1.26
-0.73	-2.29	14.86
2.32	-11.22	4.06
-5.33	2.57	11.14
-5.02	-2.72	10.48
-3.86	-6.37	0.03
-4.18	-4.01	13.82
3.15	-6.02	6.09
5.02	-5.87	-3.77
-3.78	5.1	0.69
-2.66	2.34	-1.06
-6.13	0.16	-3.63
-5.46	-6.59	-0.1
-1.28	-1.2	-4.14
-10.04	-9.85	-5.88
-2.09	-7.43	-3.48
-3.68	-10.01	-1.43
-6.2	-10.47	-5.51
-5.86	-12.01	-4.03
-10.07	-10.87	-9.14
-2.23	-14.66	-2.92
-2.01	-10.27	-8.19
-5.75	-15.77	-1.34
-5.94	-8.25	1.15
-1.86	-5.22	12.63
-0.74	1.98	21.19
6.01	-11.92	-1.43
-10.41	-12.15	-2.62
-6.32	-12.09	-4.06
-4.22	-12.04	-1.52
-1.43	-9.09	-8.56
14.05	-13.46	-9.49
-12.05	-12.48	-8.59
-11.93	-7.78	-9.92
-1.76	-14.9	-9.43
-10.87	-17.39	3.9
-2.5	-11.58	-3.32
-9.09	-6.55	-1.89
-8.47	-7.66	-10
-12.65	-12.99	-7.3
-13.12	-15.06	4.31
-8.54	-4.76	10.99
-11.11	-9.35	2.82
-3.84	-11.31	-2.1
-13.16	-6.36	-7.25
-8.02	-8.45	7.65
2.02	4.97	-3.18
-1.14	-3.33	-4.37
-4.59	-0.58	-3.25
-5.74	-2.54	5.89
-7.05	-7.97	-4.75
-3.61	-4.56	-5.45
-0.01	-10.02	-12.42
4.72	-13.92	-7.38
-0.07	-3.47	-6.62
0.99	-2.69	-6.69
1.61	-7.12	-7.08
5.99	-5.31	-8.4
15.84	-6.39	-0.28
2.76	-0.61	1.75
3.52	1.05	-2.62
-3.21	-4.1	-4.92
-3.21	-2.79	-5.1
-5.54	-6.34	-0.97
-2.01	-3.67	6.82
0.13	10.55	5.21
-2.11	12.97	-7.62
-7.59	12.01	-12.82
-6.98	-7.67	4.6
-6.58	3.87	-8.9
1.17	-3.14	-8.09
-2.44	-1.94	-4.1
0.52	-3.87	-3.79
9.85	-1.66	-2.52
-9.18	-2.71	-11.3
-6.59	2.07	1.37
-6.05	-7.23	-7.48
-10.94	-6.79	-2.21
-7.36	-6.71	-6.76
6.36	-4.08	5.42
-2.49	-2.88	-2.34
-8.29	-0.91	-4.59
-2.73	-8.29	-11.89
-7.81	-0.43	-3.89
-8.1	1.68	-8.36
-9.06	2.81	-6.27
-8.1	-3.69	-2
-6.94	0.31	-6.92
4.56	-5.48	7.9
-11.08	-6.07	-9.4
0.64	-2.43	-8.12
-9.76	-6.92	-6.85
3.43	-5.22	-12.74
0.82	2.88	1.86
0.71	-9.5	3.04
-1.43	-5.75	-3.07
-6.64	-2.47	-12.16
-6.13	-2.94	-8.66
-11.25	-7.76	-7.31
-14.21	-6.82	-13.64
0.8	-1.39	-17.68
2.64	-5.68	-5.9
-8.05	-2.25	2.28
-7.92	-8.08	-2.22
-4.94	-2.91	7.62
-3.3	-5.4	2.55
-5.83	-6.11	-12.04
-13.9	-2.64	-8.75
-8.8	-7.46	-2.4
-7.68	-11.69	-12.11
-3.18	-1.15	-15.8
-8.45	0.93	-7.35
-4.33	-1.82	-11.97
-10.34	-1.02	-14.16
-10.22	4.34	-8.71
-3.19	0.07	4.09
3.28	2.99	-3.04
0.97	-12.03	-8.62
7.37	-9.44	-7.46
6.11	-2.43	-12.79
1.12	-4.56	-10.18
-4.16	2.49	-2.16
-1.26	5.56	-2.74
-0.47	-5.24	-8.66
-3.44	-1.66	-10.72
-1.76	2.56	-11.14
-6.44	3.88	-8.49
-1.22	-7.96	-9.87
-8.69	-6.88	-9.48
3.24	2.94	-15.83
-1.5	11.2	-11.23
1.14	4.59	-12.37
0.22	0.18	-10.52
-10.36	0.73	-13.65
-5.96	-0.53	-14.73
-5.69	-7.3	-5.09
-3.98	-4.63	-11.01
-7.19	-0.18	-7.77
-4.81	1.67	-5.2
-2.33	-1.87	-8.04
-4.93	0.81	-7.36
-7.61	1.28	-9.05
-3.22	-6.22	-3.81
-5.37	2.29	-11.63
-3.54	1.51	-5.9
-13.15	-12.69	-0.48
-1.55	-7.6	-3.95
-1.44	-6.15	-2.17
-7.79	-5.64	-3.63
-2.08	-3.48	-1.55
-7.3	0.86	-8.06
-0.51	-7.87	-4.38
0.79	-2.59	-11.56
-0.61	-8.06	-4.68
-14.29	1.12	-5.58
-9.05	2	-14.66
-6.54	-4.35	-8.49
-11.65	-10.87	-10.98
-8.03	-11.49	-9.09
1.29	-10.57	-8.36
-0.57	1.46	-2.06
-13.23	-3.12	-5.09
-11.12	-8.89	-9.81
-14.39	-12.91	-8.26
-10.99	-10.83	-9.85
-9.35	-10.05	-10.76
-4.28	-10.14	-4.02
-10.79	-8.02	-15.63
-11.2	-4.49	-9.07
3.72	-9.29	-7.73
-11.14	-8	-4.42
-11.29	-9.98	-2.2
-7.67	-2.41	0.21
-4.06	-2.22	-10.41
-1.44	-3.23	-2.62
-7.78	7.79	-6.64
1.28	-2.2	-5.1
-6.32	-1.95	-12.57
-15.13	-1.78	-5.8
-4.16	2.59	-1.62
-10.81	-3.26	-5.21
-8.2	-7.69	-5.47
-4.37	5.95	-9.62
-13.65	-3.86	1.49
-3.38	0.47	6.57
-8.36	-7.06	9.03
-15.91	-1.01	3.17
-2.74	1.2	1.86
-6.25	0.23	-3.96
-15.41	-3.47	6.41
-7.77	-3.17	6.84
-9.17	-6.6	-0.95
-14.72	-2.39	2.12
-14.73	-0.76	-10.67
-9.3	0.96	4.76
-9.96	3.06	1.04
-9.32	5.81	2.59
-9.16	12.17	1.25
-17.96	0.54	2.95
-7.17	-2.28	1.04
-16.36	-6.35	-11.19
-7.12	-2.87	6.07
-10.83	-1.05	5.64
-11.35	2.08	1.6
-7.8	-2.29	2.3
-6.46	-2.2	-8.01
-3.44	-8.32	-9.82
-1.02	-4.92	-6.84
-4.75	-2.72	1.55
-6.69	-5.66	-3.08
-11.95	-9.67	-2.48
-10.05	4.79	0.55
-10.45	-4.93	-7.95
-8.35	-4.36	12.56
-5.03	-5.91	-2.32
-13.16	6.37	-7.49
-14.18	4.16	11.66
-7.45	9.92	2.28
-1.67	-3.84	8.33
-12.72	-8.91	1.53
0.48	-10.44	5.2
1.99	-16.02	11.02
2.08	-10.47	3.29
-1.05	-2.16	4.7
1.32	-4.53	1.14
9.43	-5.38	-11.27
3.88	-3.87	11.01
-3.07	-0.85	-1.99
-5.22	-7.96	-6.71
-12.42	-9.66	7.56
-1.97	-5.53	0.45
-1.6	-13.96	-7.73
-9.23	-5.64	-6.93
-12.83	-13.65	-1.89
-14.96	-0.41	-13.46
-6.09	-3.1	-8.45
-11.66	2.35	-5.78
-2.24	-8.78	-6.09
-2.23	-7.32	-8.03
-5.27	-12.11	-3.4
-4.31	-3.41	-14.55
-8.16	-8.46	-12.21
-7.93	-2.72	-9.99
-6.65	-6.97	-7.63
-7.18	-1.83	-5.02
-10.06	-1.29	-10.72
-1.98	-4.69	-4.06
-9.87	-1.92	-5.18
-7.73	18.96	-8.24
-11.12	2.77	-2.96
-3.66	5.23	-3.23
-5.75	-0.33	-4.01
-0.71	3.76	-3.17
-6.01	5.71	-12.64
-10.29	11.6	-2.04
-4.83	-6.13	-7.79
-12.99	-10.93	-10.23
4.88	3.14	-8.5
-7.09	0.3	-9.73
-1.16	-4.52	-4.67
-13.72	1.23	-8.13
-3.94	-6.45	-10.34
-7.39	-4.68	-15.1
-10.65	-1.25	-6.89
3.67	-6.32	-3.87
-4.31	-7.35	-7.15
-11.92	-8.5	-6.11
-14.85	-0.08	-0.46
-5.58	-9.12	-13.19
-0.79	-4.97	-12.29
-4.52	-11.01	-11.78
-9.79	-10.25	-6.84
-6.77	-13.67	-7.55
-15.57	-8.52	-6.79
-5.57	-5.79	-6.16
-7.17	1.32	-11.46
-11.79	-1.46	-15.83
-5.96	2	-6.67
-6.8	-11.33	1.22
6.63	1.48	-0.32
1.25	-0.66	-7.97
5.71	-8.22	-4.59
-9.33	-2.8	3.05
-14.07	-5.63	-16.02
-13.59	-5.67	-1.77
1.97	-11.24	1.65
-10.43	3.51	-5.04
-3.94	-6.19	1.24
-11.69	-2.86	-8.39
-10.02	3.62	2.14
-10.95	-1.99	-2.43
-3.98	2.82	-8.21
1.6	-7.01	4.04
0.81	5.34	-10.83
-13.16	-7.54	-8.55
-8.1	-0.4	-5.35
-8.68	-10.51	-7.63
-9.61	-14.86	-7.59
15.23	-3.85	-10.49
4.52	-11.24	-5.84
-3.7	-16.04	-9.09
-1.55	-10.93	-6.54
-8.44	-14.73	-8.32
-16.26	-8.97	-9.58
-9.11	-10.52	-5.19
-10.66	-12.45	3.52
3.59	-5.36	-4.08
-10.1	-5.78	-8.27
-3.58	-12.67	7.97
-12.42	-10.66	-6.9
-9.86	-10.08	-3.63
-11.01	-13.11	-9.46
-13.55	-15.19	-6.26
-6.55	-10.73	-8.42
-13.94	-10.1	-6.44
-10.7	-6.5	-11
-5.19	-9.48	-10.67
-14.93	-13.9	-6.55
-6.75	-11.02	-13.24
-8.77	-17.18	-10.96
-7.13	-8.28	-0.87
-4.04	-0.8	-16.96
-4.51	-8.38	-9.5
-3.81	-12.7	-8.47
-5.65	-1.57	-1.72
-5.84	-10.98	-8.17
-5.15	-8.83	5.01
-6.02	-2.08	1.41
-1.45	-6.59	-9.4
0.67	-11.39	-4.87
3.92	2.23	-13.28
-4.97	-2.07	-9.08
-5.92	-0.3	-10.8
-4.63	-3.41	-14.55
-6.55	-9.65	-7.76
1.4	-2.25	5.06
-12.75	-6.67	-0.3
5.48	-9.86	14.59
0.89	-15.84	-2.72
-16.14	-5.78	-7.83
-16.18	-12.89	-2.46
-9.67	-9.01	-14.71
0.49	-9.5	-5.05
-11.56	-12.19	-4.85
-9.7	-5.88	-11.38
-13.11	-14.24	-6.8
-15.48	-8.36	-14.98
-16.87	-1.41	-0.78
-9.68	-3.59	-14.08
-16.04	-10.14	-12.04
-11.44	-9.29	-7.85
-14.42	-2.79	-8.63
2.36	-2.54	-3.58
-13.93	-6.18	-9.36
-13.69	2.89	2.72
-8.95	-3.32	-11.23
-9.01	-2.46	-15.05
-10.16	-8.14	-12.42
-12.9	-15.21	-6.54
-6.38	-13.45	-18
-10.8	-12.83	-19.13
-5.23	-6.16	-12.48
-7.08	-19.4	-10.3
-9.76	-13.04	-15.18
-14.11	-9.98	-2.16
-11.4	-4.41	-13.34
-10.79	-8.22	-1.28
-10.09	-9.42	-14.98
-7.19	-17.38	-12.08
-13.34	-9.06	5.78
-11.81	-14.05	-10.66
-11.44	-7.36	-12.86
-6.37	-14.07	-12.67
-4.77	-12.34	-9.64
-10.14	-13.23	-9.15
-7.9	-8.57	-7.54
-8.09	-7.58	-11.6
-6.4	-8.68	-8.64
4.43	-7.08	-7.3
1	-7.2	-4.67
-4.1	-3.7	-4.52
-1.38	-5.84	-7.07
-11.81	-15.25	-12.82
-0.11	-12.18	-3.71
-8.06	-6.37	-0.48
-5.67	-15.66	1.67
-13.02	-3.62	5.54
-4.58	-12.82	-2.37
-5.24	-13	-2.85
2.44	-12.62	5.34
-8.81	-12.34	-11.3
-5.94	-10.28	-17.59
-2.74	-11.19	-9.02
-15.45	-15.3	-4.06
-7.28	-4	-10.63
-10.62	-11.5	-5.32
-5.4	-17.8	-16.14
-12.76	-14	-4.97
-4.23	-1.54	-9.68
-11.39	-1.9	-17.99
6.68	7.6	-11.86
-11.6	5.35	-2.35
-5.63	11.92	1.03
1.5	14.92	-2.03
-13.66	17	-4.28
-12.04	17.26	-16.53
-7.74	4.98	-4.39
-7.88	2.8	-8.04
-9.3	6.3	-11.41
-4.7	7.52	-0.33
-1.48	6.43	-8.39
-10.89	12.29	-17.06
-13.98	8.67	-10.82
-3.53	9.8	-1.66
-4.83	3.08	-7.47
-6.37	-0.56	3.28
2.34	-0.85	1.08
-2.18	0.3	-5
-6.98	-6.32	-1.46
-5.62	-7.43	-3.8
1.45	-4.83	-11.11
-0.71	-7.13	-5.99
-8.58	-12.52	3.76
-13.54	-2.05	4.18
-11.62	-10.19	-6.97
-9.66	-2.49	-14.98
-9.3	-8.03	-14.54
-0.93	-2.08	-11.37
-4.48	-13.33	4.23
-2.5	0.43	-4.14
-8.47	-9.96	-4.75
-5.54	-9.2	-11.2
-2.16	-5.63	-5.09
-9.2	-6.17	-5.16
-8.19	-6.89	-14.69
-10.51	-8.28	-7.55
-2.9	-5.45	-3.66
-3.52	-8.71	-8.37
-7.01	-5.06	-14.97
-1.4	-12.86	-9.99
-1.61	-5.82	-3
-8.09	-2.27	-8.99
-8.19	-7.69	-2.58
-10.28	-5.08	-6.98
-13.77	-14.64	-2.61
-4.74	-14.29	-4.29
-14.67	-9.51	-12.24
-10.49	4.11	-12.45
-9.53	12.08	-12.92
-13.35	12.91	-11.23
-9.95	15.15	1.72
-14.2	1.45	1.72
-13.55	-6.9	-5.91
-7.67	-8.75	-12.88
-16.31	-0.53	-7.56
-16.2	2.16	-15.69
-10.81	-4.78	-5.24
-14.69	-7.14	-8.03
-10.09	-3.57	-4.96
-14.53	-4.34	-3.63
-11.67	6	-4.96
-12.39	0.44	0.27
-6.94	-5.16	-1.99
-8.79	-0.8	-4.43
-6.83	-2.45	0.87
-6.33	-1.89	-12.9
-8.19	-4.86	-14.64
-2.01	3.86	-11.08
-13.82	-10.51	-15.2
1.5	-12.26	-13.38
8.74	-2.09	-9.65
7.23	-1.9	-14.96
6.47	-12.9	-6.52
8.97	-13.85	-11.66
4.65	-10.25	-14.13
4.64	-14.2	-15.49
9.18	-7.8	-14.08
0.8	-6.4	-12.15
-0.69	5.19	-10.98
-0.5	-2.3	-17.38
6.57	-1.05	-17.28
5.45	0.54	2.44
15.54	-3.69	-4.37
5.12	2.87	-4.66
-1.27	5.19	-8.53
-4.55	-2.06	-8.78
3.7	5.06	-7.7
-4.73	-1.04	-0.89
-13.62	1.35	-7.22
6.33	1.5	-6.97
-0.1	-3.79	-8.08
-13.45	-7.16	-8.62
-5.07	-11.41	-11.53
-8.8	-13.1	-15.03
-4.11	-12.7	-9.57
-6.09	-9.26	-6.51
-11.08	-8.32	-6.52
-1.91	-7.43	-12.94
-7.51	-13.69	-8.65
-13.77	-13.4	0.41
-13.23	-2.6	4.13
-10.92	-5.99	-6.08
-6.94	-8.31	-1.19
-8.61	-5.6	-2.52
-14.13	-8.67	3.08
3.43	-13.05	-0.19
-5.88	-5.97	4.54
-8.95	2.88	1.04
-10.68	-4.89	6.6
-5.55	4.07	-2.58
-11.15	4.33	-8.4
-9.4	-0.59	-11.27
-7.35	-3.5	-11.75
1.92	2.56	-11.05
-4.89	2.31	-4.51
3.1	-4.38	-7
5.42	-8.1	-6.07
0.81	-9.85	-16.6
-5.01	-11.3	-3.38
1.16	-4.08	-7.45
-4.71	-10.43	-4.74
-0.55	-8.4	-11.79
-3.11	-1.04	-10.07
-12.13	-5.79	-6.95
-5.03	-13.09	-10.58
-11.22	-6.24	-6.25
-9.07	-10.48	-13.08
-11.06	-12.15	-3.6
-5.8	-9.63	-10.68
-2.05	-8.89	-15.77
-1.65	-14.11	-6.16
-1.34	-11.47	-7.81
-3.63	-7.76	-14.26
-7.3	-10.54	-0.04
-3	-12.25	-5.29
-3.77	-14.73	-2.63
-12.98	-6.67	-7.26
-8.73	-9.14	-4.52
-1.33	-8.23	-0.52
-8.44	-7.97	-1.9
-6.28	-12.81	-13.46
-5.59	-14.8	-8.85
-7.35	-12.09	-12.48
10.42	-8.04	-11.87
1.08	-4.61	-5.65
-3.26	-4.56	-11.05
-2.79	2.79	3.64
-5.35	-7.27	-3.17
-5.06	-0.89	-1.98
-14.2	7.73	-9.33
-12.6	0.95	-2.43
-16.14	-8.95	2.38
-9.03	-3.21	-0.62
-14.62	-1.03	-7.85
-6.6	0.93	0.23
-5.96	-4.99	-6.68
-15.7	-8.89	-4.2
-12.91	-12.97	-5.69
-7.5	-5.69	-2.34
-2.75	-9.9	-1.74
-14.09	-5.18	4.42
-2.13	0.08	-12.94
-12.94	-4.18	-12.24
-0.35	1.26	6.35
-5.4	0.72	-4.64
-0.71	-2.36	4.97
-8.26	-5.73	0.55
-11.85	3.66	10.24
-4.3	3.96	-5.83
-3.49	9.57	-10.03
-10.78	18.18	5.65
-6.02	20.62	10.29
-7.26	16.91	11.47
-3.05	9.1	-0.03
-7.37	11.67	-0.32
5.16	11.02	3.95
-5.33	4.07	-0.08
2.15	8.07	3.99
-12.6	-4.81	13.67
-3.77	-14.71	16.66
5.09	-10.96	3.63
-0.95	-5.45	2.99
-6.01	-6.28	10.12
-5.98	5.25	14.41
-12.31	-8.28	2.45
-7.73	-2.72	-0.33
-7.92	3.06	5.85
-3.14	-10.84	-3.26
-8.89	-6.34	4.5
-5.96	0.27	-2.19
-9.05	6.11	-7.03
-16.08	12.04	-1.7
-11.21	15.53	4.64
-14.51	5	0.3
-6.73	-7.38	11.47
-12.87	6.16	3.17
-14.59	-7.17	-0.49
-4.87	3.32	-3.1
-9.65	-2.85	-8.98
-5.62	-0.49	5.32
-5.37	-6.59	-5.29
-9.84	-8.73	-14.85
-6.66	-4.01	-3.52
-8.26	-9.95	-9.23
-7.17	-9.1	-5.69
-11.06	-7.11	-3.64
-4.68	-9.83	-9.29
-10.42	-4.01	-8.45
-8.62	-12.96	3.66
-7.62	-0.98	-8.65
-11.08	4.08	-4.42
-10.27	-7.58	-8.92
-9.9	-6.69	-0.35
-6.82	-11.5	-7.49
-9.72	-14.1	-13.74
-5.75	-9.88	-4.87
-7.9	-14.64	-7.62
-7.85	-3.34	-9.79
-5.41	4.31	-10.1
-9.91	1.63	0.03
-1.58	-11.2	-5.94
-8.72	0.21	-12.86
-7.17	-14.47	3.26
-4.56	-14.91	0.84
-6.94	-12.83	-5.72
-7.23	-13.4	0
-10.93	-10.33	-10.14
-4.01	-11.07	-0.22
-8.08	-4.27	-5.58
-5.65	-3.85	-8.42
-3.4	-11.31	-4.71
-6.54	-9.93	-2.73
-4.06	-14.32	-10.33
-4.63	-7.48	-5.4
5.99	-13.09	3.13
-0.38	-8.65	-4.54
0.59	-13.54	-10.73
-4.65	-10.24	-7.81
-7.28	-14.21	-13.24
-9.27	-2.78	-8.34
-8.85	-7.02	-4.34
-10.18	-12.41	-3.34
-7.83	-8.89	-1.19
-9.28	-12.93	-6.3
-12.8	-3.44	-8.23
-13.49	-14.83	-6.01
-9.12	-16.08	-4.84
-13.58	-10.63	-3.56
-12.3	-4.17	-10.88
-6.93	-9.06	-9.01
-11.09	0.08	-6.08
-9.34	-6.07	-4.79
-9.57	-0.89	-15.77
-10.75	-3.73	-13.73
-10.36	-1.86	-8.82
-3.84	-11.02	-18.23
-11.02	1.98	-14.51
-3.19	-14.33	-3.75
-10.85	-8.76	-13.9
-8.29	1.52	-14.36
-14.73	-12.4	-10.12
-10.76	-3.27	-2.76
-19.11	-5.3	0.38
-16.9	-5.32	0.42
-12.74	-3.41	-3.91
-12.62	-5.12	3.4
-18.61	-3.47	-3.06
-10.93	4.05	-0.16
-12.77	-5.1	-2.58
-10.33	-4.09	-12.8
-16.08	-3.21	-3.22
-12.19	-0.92	-9.08
-11.49	-7.96	-8.73
-14.76	-8.47	-0.76
-10.55	-0.93	-10.11
-14.49	-8.28	-12.55
-14.63	-7.94	-2.84
-12.47	-13.49	-5.4
-13.3	-11.07	0.33
-7.6	-2.29	-10.24
-15.63	-9.06	-12.44
-5.18	-10.51	-11.74
-6.01	-3.14	-6.47
-12.51	-4.74	3.68
-9.32	-8.49	-11.82
-9.5	-9.73	2.76
-7.49	-5.88	-5.68
-8.69	-14.63	-4.02
-6.71	-5.14	-8.95
-11.91	-6.35	-12.11
-2.68	-5.32	-7.68
7.12	-0.96	-2.96
8.99	2.78	-1.82
4.27	2.62	2.78
1.76	1.29	7.55
2.96	9.46	-1.73
-6.95	-1.37	7.16
0.59	-9.34	-9.13
-3.73	-11.29	3.72
1.13	-7.42	0.64
3.19	-3.33	0.79
-10.18	-12.04	5.79
-4.23	-9.87	-2.53
-3.12	-9.84	4.51
-4.77	-8.74	-7.46
-9.4	-4.86	-12.44
-10.07	-12	-2.68
-7.88	-15.77	-13.57
-16.14	-14.24	9.66
0.97	-14.88	6.41
-10.18	-9.59	5.05
2.24	-8.55	5.51
-4.27	-0.97	-5.55
-10.31	-6.85	-8.19
-8.56	-12.39	2.66
-10.6	-14.6	-8.05
-8.33	-10.77	-1.3
-5.65	-10.8	-9.9
2.42	-2.34	-1.61
7.15	2.36	7.85
-1.7	-11.55	2.43
-6.19	-9.77	5.26
-9	-10.23	-2.67
-9.75	-11.51	-0.2
-11.66	-6.07	-10.13
-7.38	-11.45	-4.41
-5.3	-10.1	-7.29
-4.26	-15.61	0.08
-10.73	-8.63	3.5
-7.52	-6.8	-4.72
-8.94	-1.84	3.28
-4.1	1.26	-2.81
-5.36	-4.09	-5.85
-4.63	3.91	-3.64
-0.59	-5.69	-8.27
-1.94	-6.81	-4.45
-1.69	-7.94	-9.85
3.42	-15.43	-13.37
-10.82	-11.05	-10.87
-9.03	-12.66	-14.61
-9.56	-10.66	-14.28
-10.09	-15.74	-9.09
-6.5	-12.02	-6.55
-15.25	-8.98	3.01
-10.93	0.29	1.05
-6.1	0.63	-8.98
-13.44	-10.74	1.2
4.1	0.45	-3.01
-12.46	-1.2	-2.35
2.11	-0.3	-5.15
-6.48	-12.32	0.66
-3.1	-12.04	-1.42
-9.91	-9.89	-5.55
-10.54	-11.96	-2.8
-6.6	-13.57	0.99
-1.51	-7.63	2.37
1.36	-3.03	-7.18
-5.61	-6.87	-4.43
-12.11	-5.15	-1.34
0.65	-4.31	2.24
-6.64	-18.98	-12.51
0.36	-11.95	-16.45
-3.76	-10.82	-13.87
7.78	-4.94	-5.63
-0.92	-6.59	-9.4
3.31	-9.85	3.85
3.97	-11.79	-2.06
4.7	-8.73	-7.62
4.08	-10.13	0.3
3.23	-3.43	-3.43
-4.36	-6	-4.4
-1.71	-5.81	-1.61
-7.02	-11.71	6.72
-6.62	-4.89	9.99
5.07	-2.13	-2.61
-5.11	-1.27	2.19
-4.41	1.9	5.52
5.77	-0.45	0.54
5.87	7.39	7.44
6.79	7.11	5.39
3.42	-13.14	-7.44
10.72	-9.45	10.59
6.58	-5.82	0.3
10.59	-9.22	4.83
-3.44	-8.34	4.75
0.5	-13.53	15.98
3.66	-6.75	8.68
-1.11	-8.78	7.51
-2.28	-10.34	8.77
-3.97	-12.44	-4.15
5.26	-10.64	11.92
4.65	-4.24	11.09
5.75	-11.54	10.98
-8.59	-17.43	-2.01
2.53	-7.13	-4.88
5.88	-6.29	4.87
6.43	-12.09	-10.98
-4.62	-6.43	-1.52
-4.43	-12.16	0.96
-7.28	-6.88	4.64
-4.56	-6.11	8.22
-2.25	-7.25	0.04
-6.23	-7.49	-4.77
2.18	-9.44	-3.6
9.15	-10.31	-9.65
-8.17	-8.38	-9.08
-4.35	-13.13	-2.78
-6.75	-9.43	8.06
-4.85	-15.75	3.69
-9.52	-14.71	6.34
-11.84	-8.87	4.41
0.32	-8.72	-5.87
-2.03	-9.52	-12.43
3.8	-14.59	-5.18
-2.9	-9.81	-8.23
2.71	-3.86	-7.14
-6.71	-9.22	-4.17
-9.97	-1.19	-4.64
-6.61	-8.48	1.32
-7.74	-9.41	2.54
-7.71	-5.82	-0.1
-2.33	-8.96	3.44
-4.61	-10.69	1.77
3.29	3.47	-0.77
-1.71	-4.51	-1.39
-3.47	-3.99	0.57
-3.24	-11.51	-2.23
-14.12	-2.19	5.65
-9.41	-5.15	-11.55
-5.96	-7.59	-6.05
-3.39	-4.93	-0.82
-8.52	-0.02	-0.69
-1.61	-5.33	-1.41
0.21	-5.68	8.1
1.97	-8.48	8.06
-5.88	-6.92	9.6
-0.5	-3.69	-5.16
-13.2	-1.26	-1.49
-9.11	-14.44	-1.43
-11.93	-5.82	-1.56
-10.81	-13.89	19.34
-11.53	-8.21	9.3
-8.34	-10.06	0.29
-4.7	-10.09	10.43
-5.87	-7.82	5.45
-6.14	-7.67	-6.11
-3.56	-3.58	-9.34
2.49	-4.76	-8.02
2.79	-10.04	-8.36
-3.81	-10.38	-10.3
-11.41	-4.36	-9.87
-2.51	-7.71	-13.75
-6.53	-6.21	-9.14
-2.43	-7.22	-6.17
-4.9	-8.57	-7.65
-8.76	-1.9	-15.42
-6.06	-3.52	-8.56
-1.11	2.19	-6.88
-2.67	-1.94	-0.31
5.11	4.51	4.29
-7.69	8.52	-3.26
-9.65	-10.35	-3.79
-12.36	-3.44	-7.03
-9.36	2.92	-12.91
-12.54	3.77	-7.36
0.66	-0.38	6.14
-6.15	-1.02	-9.13
0.71	-2.92	-14.18
-5.6	-7.46	-14
3.51	-11.71	-5.01
1.69	-11.71	-7.59
-5.99	-9.04	-5.71
-6.49	-16.03	0.86
-13.22	-13.15	-14.48
-8.12	-16.36	-4.1
-2.49	-12.09	8.37
-4.04	-9.37	3.04
-8.46	-6.42	-1.51
-10.19	-12.15	4.66
-8.21	-4.78	-0.67
-10.38	-7.34	-9.9
-10.42	-1.55	1.74
-9.31	-6.53	-5.54
-10.32	-8.75	-4.31
-7.38	-15.19	-1.76
-3.75	-1.84	-5.59
-5.82	1.37	6.25
-10.66	1.84	-7.01
-12	1.25	-2.41
-10.37	4.05	-0.23
-8.7	7.28	-1.38
-6.24	-4.13	-4.63
-8.44	-5.97	-11.87
-10.09	-0.99	-5.11
-0.89	1.66	-13.61
4.27	5.17	-7.7
-6.9	3.58	8.96
4.12	24.93	6.06
-6.25	-2.84	5.88
-2.38	5.84	-1.33
-8.83	-8.12	14.14
-10.6	-4.17	4.06
-14.12	-10	-3.79
-11.27	-8.12	5.24
-7.69	-2.97	2.26
-3.45	0.19	-6.45
-6.55	-9.84	-7.23
-7.96	-6.68	-9.65
6.02	-11.23	-2.62
-7.95	-12.58	0.43
-1.09	-12.7	-10.93
-9.46	-12.23	-1.62
0.84	-6.21	-9.65
-6.55	-12.08	-11.96
1.48	-11.64	-11.73
-0.98	-3.35	-6.17
-8.11	-7.67	-6.97
-4.22	4.04	-4.54
2.89	-12.69	-5.38
1.49	1.31	3.53
-3.84	6.35	-8.58
-4.24	-1.11	-4.48
-11.51	-2.37	-3.19
-7.91	5.29	2.41
-1.97	-0.74	8.59
-1.46	1.9	5.52
-4.52	0.23	-6.69
-5.07	-11.45	6.78
-2.5	-11.39	1.06
-1.56	-12.2	-1.65
-8.72	-11.33	-8.42
-5.96	-15.67	-1.19
-5.93	-16.06	0.52
-10.58	-9.67	4.25
-1.45	-10.74	3.89
-8.98	-10.22	7.54
-6.11	-14.41	0
-7.51	-0.56	9
-4.03	-11.1	-3.77
-1.62	-16.85	-8.3
-5.84	-2.88	-6.91
-9.08	-14.09	0.29
-5.43	-1.47	-1.91
-3.79	-10.39	0.81
-5.05	-13.23	-9.66
-5.25	-10.83	-7.48
5.71	-5.72	-4.94
-13.53	-8.76	0.91
-9.63	-10.78	-0.34
-5.89	-9.27	-7.64
7.64	-11.73	-9.81
6.43	-12.33	-6
-9.09	-9.25	-13.12
-4.11	-3.94	-13.47
-13.06	-9.92	-9.62
-6.89	-10.8	-1.72
-7.96	-8.61	-14.03
-2.68	-2.4	-12.57
-2.69	-12.87	-7.71
1.35	-8.46	-6.19
-6.61	-6.03	-3.24
-7.09	-14.42	2.87
-1.29	-9.7	-8.31
10.48	-16.88	-9.87
10.13	-7.49	0.07
7.46	-14.03	-11.4
7.26	-15.36	-14.79
10.45	-18.23	-8.7
-1.19	-15.11	-15.37
-1.24	-7.6	-15.89
-6.12	-8.38	-10.48
-7.31	-3.63	-16.5
1.7	-2.97	-13.2
2.94	3.9	-14.68
0.56	-8.48	-5.64
-6.39	-3.37	-12.11
5.56	-2.25	-6.81
-6.41	-0.55	-4.12
3.43	-5.18	-6.11
-4.36	-10.41	-13.49
-8.85	-5.92	-11.58
-0.04	-5.42	-3.53
-3.12	-5.64	-3.64
-5.69	-6.73	-0.4
13.59	-5.1	-10.15
10.67	-15.68	-0.93
-6.97	-11.72	-12.54
4.4	-5.87	-16.03
-0.69	-6.16	-15.51
0.46	-8.63	-11.86
-12.35	-11.94	-4.76
-10.13	-5.05	-1.42
-4.16	-8.83	-12.85
-8.42	-5.48	-13.45
-9.18	-9.37	-9.24
-4.68	-11.47	-15.66
0.54	-8.71	-6.43
3.25	-12.61	-2.48
8.06	-16.97	-2.74
7.82	-11.47	-11.35
3.14	-5.63	-18.34
3.53	-11.26	-13.4
0.67	-15.7	-8.91
-5.92	-10.29	-7.19
-0.86	-8.05	-0.17
-2.06	-13.39	-13.8
-6.71	-16.23	-8.63
-0.48	-7.92	-10.64
-5.8	-0.96	-6.29
3.38	-11.23	-10.73
-4.39	-7.64	-4.22
-3.3	-13.53	-10.63
-1.04	-9.62	-18.41
-4.57	-9.52	-7.25
-3.56	-14.41	-4.41
-5.64	-12.92	5.55
0.52	-13.6	2.88
1.54	-15	-0.14
2.6	-8.66	3.69
-3.02	-19.96	-10.04
-5.1	-8.02	-9.05
-4.84	-2.12	-11.54
4.05	-15.03	-16.58
0.91	-9.55	-15.56
0.28	-13.58	-12.27
-10.24	-1.11	-11.95
5.07	-4.61	-11.43
2.73	-8.29	-11.99
-3.79	-5.82	-10.7
6.59	-13.57	-10.63
7.77	-2.85	-15.03
3.11	-11.31	-11.27
-1.59	-12.14	-14.65
4.64	-15.03	-7.4
-7.78	-4.41	-4.05
7.43	-10.61	-6.64
-1.6	-12.86	-3.28
-9.47	-8.68	-4.73
-8.09	-14.55	-10.43
1.97	-6.52	-11.79
-4.75	-5.04	-8.94
2.33	-12.98	-10.09
-4.64	-7.34	-11.32
-1.38	-10.61	-13.29
5.15	-15.03	-2.23
-4.32	-8.49	-5.58
0.74	-5.79	-11.01
-7.32	-7.77	-13.36
-1.67	0.84	-15.21
-3.11	-4.11	-11.47
0.07	-1.68	-10.97
2.47	-9.61	-8
-4.88	-16.18	-1.76
5.99	-14.11	-1.71
-0.92	-13.24	6.85
6.45	-12.88	9.7
6.63	-10.76	11.84
-1.22	-0.69	8.91
-9.65	-3.81	-9.06
-7.61	-10.46	-4.89
-6.35	-14.37	-8.44
-3.56	1.41	-5.78
-7.38	-7.61	-7.82
-2.84	-7.22	-10.06
-2.3	-6.71	-11.06
-0.1	-8.58	-7.36
-1.97	-15.72	-1.32
-8.24	-8.94	-13.72
-5.35	-12.07	-17.35
-2.19	-12.98	-8.79
-0.17	-8.86	-13.07
-5.24	-2.41	-3.95
-7.15	-12.08	-6.11
-6.21	-9.48	0.23
-1.22	-5.01	-8.4
-9.22	-2.36	-12.25
4.94	-3.61	4.37
-4.98	-3.58	-3.26
-5.7	-4.81	6.27
-2.68	-1.63	13.05
-3.86	14.48	8.54
-0.24	-2	6.27
-2.98	-0.13	11.28
-2.89	-7.28	11.31
-2.21	-6.97	-2.33
-4.37	-0.76	-9.71
3.68	-4.98	-6.19
-0.74	-9.53	-2.92
-1.38	-5.81	-6.56
-3.26	-14.73	-5.36
-5.34	-10.74	-14.91
-0.34	-13.28	-19.27
0.02	-4.99	-13.25
-3.42	-11.45	-14.94
-7.93	-6.08	-13.89
-8.76	-8.17	-7.61
-4.25	-11.65	-14.29
-5.25	-11.25	-7.21
-2.73	-12.68	-13.33
-10.09	-11.38	-9.61
-8.82	-15.56	-15.12
-6	-6.16	-7.83
-6.92	-2.58	-6.64
-11.74	-1.57	-7.08
-2.11	-2.26	-7.27
-7.2	2.88	-9.11
-7.24	-2.47	-12.58
-9.5	-12.46	-6.14
-8.78	-3.77	-6.3
-1.59	3.58	-11.49
-3.98	7.23	-13.22
-6	-3.19	-3.6
3.53	-13.01	-3.94
-0.82	-3.65	-16.18
-1.36	-3.75	-6.16
-6.69	-9.77	-11.97
-13.73	-13.43	-1.35
-8.59	-12.45	-12.01
-3.12	-15.9	-0.41
-3.73	-7.42	-8.68
-2.96	-3.11	-16.04
-6.87	-12.26	-9.98
-3.83	-12.2	-14.02
-3.22	-9.35	-0.95
-9.34	-13.35	2.8
1.4	-13.16	-2.41
-6.58	-9.06	-12.72
-4.83	-12.59	-2.07
-1.25	-13.79	-2.53
-10.51	-1.39	-9.52
-11.12	-6.12	-12.28
-13.14	-13.27	-4.1
0.43	-18.36	-8.45
3.27	-14.34	-3.01
-12.12	-7.18	5.76
-4.53	-16.17	0.37
-8.1	-0.34	4.62
-1.23	-10.82	-0.84
-5.85	-10.05	-3.58
-8.77	-13.74	-5.16
-7.75	-1.55	-1.04
-5.57	-14.56	-2.51
-0.84	-7.88	-5.65
8.15	-5.97	-8.44
6.48	4.46	5.4
-9.26	7.56	3.26
3.16	-4.84	-6.6
2.63	-1.16	4.52
11.7	-7.18	2.58
3.55	-15.32	-0.51
3.93	-8.07	-7.38
14.33	-2.87	-12.75
5.52	-4.11	-8.62
4.64	2.74	-10.38
-8.01	-1.73	-10.02
-4.95	-5.76	-1.21
-8.9	3.44	-1.9
-5.41	4.48	-5.3
-4.5	3.23
-10.87	4.21
-3.73	1.78
-11.21	-7.57
-7.25	-12.9
-6	-7.53
4.98	-13.32
-5.04	-7.22
-0.49	-14.52
0.83	-10.39
-4.06	-13.83
0.02	-18.22
-5.58	-9.18
4.47	-9.93
-4.28	-8.81
3.28	-4.22
-0.45	-0.41
-3.31	-6.11
5.4	-6.98
1.4	-8.22
6.13	-12.15
0.04	-3.27
3.49	-2.89
-3.9	-6.15
-3.45	1.82
0.32	-5.52
-6.77	0.01
-7.44	-4.79
-13.35	-7.18
-7.93	-5.46
-1.17	11.71
-8.29	4.16
-4.96	-1.72
-8.31	-8.63
	-9.52
	-11.79
	-5.98
	-16.65
	-12.64
	-4.63
	-7.23
	-12.59
	-10.59
	-6.74
	-4.7
	-2.72
	-3.27
	2.51
	-6.49
	-0.83
	-8.2
	-10.01
	-7.37
	-7.38
	-9.15
	-11.65
	-14.07
	-4.41
	-12.26
	-9.66
	-17
	1.37
	-12.4
	-2.61
	-7.98
	-1.86
	-14.61
	-10.29
	-5.16
	-10.66
	-14.15
	-12.36
	-6.02
	-1.39
	-10.78
	-12.43
	-7.48
	-14.66
	-11.39
	-7.07
	-10.08
	-12.41
	-11
	-16.74
	-7.65
	-16.89
	-1.15
	-2.38
	2.59
	6.14
	-8.57
[truncated: 2,417 more rows]

## Sheet: Panel j
Syllable pitch (kHz)
Pre-GFP	Post-GFP	Pre-Casp3	Post-Casp3
70.29	83.39	65.34	106.69
83.2	79.21	87.33	90.58
99.04	74.13	81.5	95.54
84.81	81.22	68.45	80.96
88.55	78.33	89.37	88.59
75.18	77.24	76.96	87.37
86.48	76.85	82.9	93.8
78.31	78.64	77.05	87.78
81.72	72.74	74.96	72.63
79.78	63.21	76.27	71.8
91.75	63.81	86.68	71.98
82.78	103.34	75.93	98.8
86.38	61.53	74.14	76.58
77.99	72	75.55	85.26
79.73	64.33	77.7	87.94
82.93	81.09	75.19	89.4
73.97	84.58	65.26	70.77
71.13	74.77	63.94	78.91
58.49	79.16	63.11	87.74
81.15	76.46	84.64	71.34
92.62	90.67	77.87	62.5
85.6	82.59	88.54	76.48
96.57	92.05	85.12	78.68
55.01	99.19	82.03	70.45
78.85	84.55	82.51	90.72
85.9	83.95	86.11	69.01
88.3	55.47	57.4	51.03
80.18	85.54	86.07	70.18
88.13	85.08	80.96	55.8
72.73	72.32	78.21	57.54
89.84	64.11	86.2	69.21
56.92	63.31	76.94	63.51
75.32	59.35	78.93	69
64.89	66.36	72.58	81.52
72.16	84.64	86.96	87.67
74.84	72.3	92.23	85.58
86.26	66.02	90.2	65.31
78.77	66.97	69.57	62.14
89.23	70.36	76.43	66.63
98.03	76.86	82.54	65.5
80.32	55.85	78.48	84.07
83.4	58.35	76.19	70.53
81.59	63.97	75.58	68.31
57.04	61.96	77.57	69.52
75.28	68.04	73.45	62.56
64.8	60.63	77.29	77.17
76.95	66.16	67.49	106.45
83.69	68.05	74.3
76.69	81.3	86.89
81.09	81.41	85.9
78.1	68.34	80.72
95.06	64.2	84.4
78.34	67.08	69.38
81.9	63.16	82.97
79.24	67.05	78.37
54.56	53.68	82.13
76.21	65.36	76.72
63.01	82.95	88.92
75.93	87.85	83.7
74.14	82.35	77.75
64.88	75.25	86.31
77.85	83.42	75.1
76.23	81.09	73.46
81.01	89.91	66.76
77.49	66.97	92.42
73.67	57.48	70.27
80.53	58	65.7
72.63	56.34	83.04
68.4	65.53	73.35
61.96	66.99	73.56
63.97	67.38	78.26
76.76	75.96	77.39
84.08	73.04	67
75.78	66.04	79.17
69.09	72.93	85.45
68.39	77.18	59.78
70.21	78.91	65.3
83.84	68.98	73.21
85.96	76.86	83.66
73.63	65.25	86.98
96.68	74.28	87.18
85.08	66.62	82.4
83.48	65.42	75.87
63.67	60.83	75.03
92.18	64.86	86.18
60.59	67.72	100.14
66.29	64.42	80.03
69.66	81.35	86.29
68.99	67.23	74.6
42.64	82.41	65.48
72.75	83.38	83.59
63.28	77.4	72.44
70.39	65.17	60.21
62.94	67.99	62.41
66.53	66.68	86.53
67.92	59.33	52.98
89.11	85.59	74.19
75.51	88.76	64.53
73.85	79.65	73.58
68.13	78.05	67.41
69.85	93.96	68.23
80.55	67.38	65.08
64.32	83.53	69.86
92.29	63.16	72.78
64.93	79.65	66.06
78.77	64.22	73.78
76.35	65.48	69.33
73.51	71.66	64.79
84.74	69.4	63.48
70.98	71.44	66.86
63.98	71.45	87.05
59.76	65.11	77.29
78.27	68.94	69.68
77.07	66.38	69.47
74.1	74.11	77.15
85.89	68.59	77.56
61.32	71.48	72.78
77.68	71.61	67.48
59.83	66.6	62.95
70.38	66.77	68.27
66.2	68.6	69.83
72.17	68.99	85.52
71.67	57.52	67.06
69.93	53.18	73.72
69.86	74.08	81.17
70.21	63.78	73.72
73.61	67.71	84.19
70.68	85.26	73.83
72.76	74.87	63.09
77.1	74.55	82.55
84.45	75.45	70.66
80.97	62.61	72.27
74.48	62.08	85.18
100.41	96.68	83.5
88.68	88.9	68.36
75.87	87.34	70.38
74.24	82.41	72.35
78.13	84.02	71.42
65.58	82.58	82.38
87.94	82.03	73.88
60.74	83.77	64.19
75.05	89.91	88.64
80.07	79.41	56.57
82.04	77.98	67.78
71.23	92.8	73.99
72.85	87.81	77.43
56.4	107.67	75.35
76.15	69.52	71.82
62.49	89.98	61.71
70.33	79.5	66.88
61.39	66.41	68.41
68.6	72.98	60.52
91.08	94.02	69.51
96.79	72.98	63.12
69.25	69.41	73.47
63.89	69.36	73.86
76.6	82.83	67.46
71.86	74.09	95.02
65.05	85.11	73.84
76.21	64.11	64.77
71.93	71.54	69.48
80.21	72.09	67.36
73.08	88.66	62.21
58.72	87.9	85.35
63.04	69.93	73.88
73.88	83.06	82.61
77	94.05	69.14
93.76	74.93	65.12
58.7	66.76	67.44
50.54	94.01	74.58
69.42	91.35	72.48
77.61	75.63	70.65
80.54	67.22	69.01
70.33	66.96	62.32
72.62	86.77	65.17
70.98	73.68	74.61
78.96	77.63	71.86
67.8	80.62	72.21
73.08	76.52	62.88
73.84	67.86	68.25
73.65	69.3	62.87
98.44	99.79	79.93
80.56	86.39	66.71
78.59	69.16	53.58
85.69	61.63	76.31
70.64	72.9	80.28
86.47	67.24	88.43
92.99	84.73	72.97
104	77.41	74.37
89.63	67.87	73.1
87.52	63.13	70.59
87.36	62.79	59.6
72.18	70.42	84.34
78.56	70.28	61.61
87.19	76.19	75.41
71.02	74.94	71.51
57.66	88.45	82.52
60.53	76.86	67.51
84.05	71.04	71.05
80.87	81.64	71.31
82.04	69.06	64.71
80.63	66.97	77.06
83.97	97.07	76.22
73.29	92.49	66.77
76.33	95.8	60.72
73.51	72.8	68.73
87.65	89.85	60.81
64.43	71.86	66.98
80.94	74.24	78.84
66.67	68.35	82.67
77.88	83.52	67.59
88.38	82.63	78.58
85.97	71.61	79.86
90.15	58.23	68.04
72.69	73.08	64.03
77.12	68.09	67.61
61.6	72.61	60.97
25.91	58.89	81.67
82.46	80.34	75.68
68.65	66.79	73.65
72.72	70.67	74.95
69.94	77.57	74.21
75.86	81.82	72.39
56.48	74.42	72.11
67.21	81.43	84.9
67.54	72.68	57.44
77.63	75.12	73.56
80.14	75.17	72.17
74.78	73.54	61.52
77.5	72.14	65.27
72.84	70.48	71.01
75.39	73.82	73.03
78.28	76.11	81.34
78.31	80.99	70.98
73.62	72.05	73.12
78.91	74.71	83.2
77.64	73.26	68.73
77.45	71.46	71.45
79.53	59.93	62.5
63.69	72.36	83.86
61.83	82.55	64.55
66.09	86	65.13
77.06	64.77	65.06
64.16	66.53	75.14
71.88	98.92	77.94
87.18	82.52	53.47
71.38	72.53	70.07
75.61	76.86	88.47
74.39	81.28	72.28
59.08	72.44	74.71
58.47	72.54	71.34
62.38	71.29	72.95
79.97	95.83	79.06
69.56	72.74	82.86
89.14	59.26	71.34
63.79	95.31	75.89
81.37	67.38	72.36
74.74	73.31	85.21
69.82	85.45	66.73
76.14	79.44	66.73
78.05	59.7	73.43
68.14	87.06	74.5
71.85	73.6	85.15
67.01	85.81	69.21
73.71	74.02	67.7
78.79	77.95	77.03
75.83	81.86	87.03
102.32	74.05	73.41
93.87	85.49	72.56
98.37	86.21	81.47
70.84	73.1	71.62
68.08	79.52	79.17
70.21	96.22	73.41
76.65	87.69	71.04
75.11	68.88	69.45
76.07	87.92	69.2
69.13	70.81	72.27
92.2	87.73	79.76
83.52	88.26	85.02
83.11	83.79	75.74
84.83	72.54	76.95
75.65	86.79	76.42
93.24	75.01	71.66
74.38	74.65	59.36
63.69	64.54	79.18
60.32	87.79	71.37
68.3	69.22	78.36
83.71	69.37	64.64
77.33	76.29	81.13
71.23	88.28	72.81
66.96	74.12	70.12
75.05	69.72	65
76.29	95.35	58.52
69.64	69.3	64.34
76.55	64.22	77.52
70.85	71.81	85.4
74.84	67.29	74.89
78.66	69.05	77.05
77.68	91.93	74.67
86.01	68.87	77.84
76.82	66.85	82.53
75.19	66.89	68.81
79.38	75.4	74.1
80.81	58.55	69.48
74.85	58.65	82.21
65.61	70.11	83.47
66.45	73.6	82.93
71.86	79.98	81.76
69.47	85.07	76.78
72.43	89.66	76.31
73.09	74.82	86.21
69.75	85.54	87.92
91.24	68.38	78.56
71.19	67.79	78.76
62.45	90.92	84.76
60.95	73.93	70.54
71.79	62.87	80.14
73.17	72.54	85.26
74.89	91.51	64.74
73.49	74.94	76.22
70.12	72.4	79.95
68.98	66.2	74.34
49.16	78.55	70.24
85.76	69.58	78.59
72.12	79.07	86.85
65.11	70.69	72.4
69.74	85.3	69.06
77.88	75.26	61.57
48.03	74.57	91.65
62.77	87.1	76.38
72.59	85.56	82.25
72.17	76.63	72.67
74.2	55.25	76.35
74.45	75.72	89.75
95.68	66.47	74.84
72.75	68.95	80.95
72.13	72.27	72.08
81.76	92.5	87.9
85.42	64.71	86.54
74.01	64.91	79.39
56.02	68.06	72.68
73.43	70.8	76.44
47.82	67.16	80.73
75.88	73.62	82.98
75.34	80.34	66.64
72.17	42.39	89.38
71.27	62.97	89.51
85.21	70.37	76.27
76.26	86.24	73.21
73.26	88.31	72.17
74.13	82.63	67.98
71.12	75.81	72.33
72.29	77.77	86.01
77.86	84.67	74.97
78.56	74.29	79.55
78.93	64.96	81.41
80.9	91.04	67.16
75.14	73.36	73.24
78.49	70.63	76.45
94.6	87.56	73.82
74.98	69.89	67.03
78.12	80.71	67.99
80.66	80.24	85.56
74.41	82.14	79.43
83.97	71.86	72.47
73.68	85.68	69.34
83.09	76.93	58.59
75.56	69.38	83.66
88.09	74.13	72.81
70.85	75.59	67.84
80.89	75.98	68.79
54.46	78.72	61.7
53.28	71.5	70.63
84.98	69.34	63.65
63.09	62.01	60.27
83.86	66.65	55.4
71.94	74.07	70.42
73.28	77.84	78.34
82.28	68.18	71.15
78.5	83.64	66.78
83.77	88.01	83.9
66.3	74.04	74.39
69.09	74.87	71.35
78.06	68.58	81.79
76.52	72.32	81.66
90.35	79.59	61.79
69.06	69.17	72.97
87.01	69.7	75.25
81.83	70.71	83.93
87.42	72.05	73.34
74.52	75.41	90.89
73.39	60.34	77.88
80.88	64.25	83.56
46.04	68.51	91.7
62.72	73.83	89.87
74.46	68.05	89.91
61.49	80.02	86.48
87.99	69.92	80.94
89.28	75.9	77.79
72.49	70.66	81.52
72.1	74.63	85.37
71.17	70.32	78.85
62.25	68.09	83.12
45.6	68.39	80.39
88.81	71.89	80.07
72.74	62.6	71.94
69.34	69.54	70.9
74.05	77.27	74.53
74.6	86.66	83.75
68.93	75.64	72.85
71.92	65.61	70.33
71.3	81.44	68.3
69.37	84.97	84.97
72.45	68.01	83.36
83.41	68.35	93.27
76.4	71.53	77.67
75.82	67.58	81.76
69.64	87.77	83.77
66.45	83.81	73.43
69.67	62.63	83.73
50.25	76.85	78.99
68.03	74.27	85.76
54.2	65.56	74.19
63.52	71.01	82.17
76.01	76.38	84.28
74.8	73.89	73.75
67.89	64.21	87
85.19	77.54	77.83
88.73	92.79	83.34
77.16	69.05	70.22
80.71	67.97	69.25
82.19	72.49	88.27
90.9	70.94	84.26
95.98	75.98	78.39
71.48	89.69	73.82
81.56	77.29	72.69
76.73	76.8	83.38
93.08	57.47	80.98
71.01	84.07	79.82
72.94	74.14	81.54
79.3	68.43	76.94
87.83	64.64	83.5
74.1	68.87	75.53
76.72	81.15	84.47
72.28	66.7	84.38
68.02	69.3	83.84
74.57	75.14	81.21
71.57	70.67	76.7
72.32	86.25	84.59
75.77	72.49	82.02
70.79	78.23	56.03
63.23	71.98	79.55
84.58	73.32	76.97
68.73	73.18	60.34
69.9	72.09	68.54
80.81	74.53	79.75
50.89	50.81	58.49
60.16	72.32	77.78
75.35	70.2	76.4
62.01	68.74	66.55
63.9	82.65	83.8
65.2	73.18	74.44
81.02	78.54	70.61
79.33	67.15	68.16
67.87	77.64	80.66
80.81	76.76	76.25
61.43	69.4	83.44
76.33	66.73	82.89
84.66	72.46	80.36
75.21	67.31	88.04
86.72	69.37	62.4
72.94	75.2	70.83
64.65	77.63	79.14
62.98	72.71	78.36
102.91	84.77	73.67
71.26	72.09	73.96
71.07	65.95	73.07
79.04	64.37	85.42
73.63	84.41	68.6
89.45	75.16	74.36
71	70.21	74.42
70	71.66	79.19
78.25	71.53	72
42.6	71.27	80.15
73.71	71.82	77.53
78.69	67.48	83.09
76.56	70.58	72.09
63.93	66.82	78.71
63.96	79.64	74.6
60.2	81.93	80.13
68.35	81.1	84.02
70.89	63.48	80.36
72.79	74.37	80.42
80.97	95.49	72.06
70.69	66.01	73.36
68.19	67.6	66.31
61.69	74.37	74.22
63.72	74.34	57.62
67.07	67.55	72.45
81.6	72.11	77
71.2	94.12	81.53
74.3	92.08	69.24
54.69	68.9	80.47
73.12	70.96	85.5
83.96	78.43	84
77.31	74.13	74.32
81.16	69.1	76.56
56.48	78.81	78.86
67.96	69.1	69.5
69.99	76.94	74.22
67.92	76.89	71.14
74.32	72.72	67.63
68.75	74.94	73.2
75.17	65.15	61.23
57.02	73.73	87.07
60.77	100.49	74.04
84.28	76.38	78.29
82.48	73.17	77.38
70.66	79.14	79.45
81.22	74.53	80.57
64.84	77.69	81.66
76.31	72.9	73.02
70.53	86.67	71.13
82.17	75.79	80.79
56.37	67.94	73.6
67.99	77.82	78.54
67.44	72.05	72.61
79.01	72.48	81.41
80.97	73.13	81.15
75.3	73.28	81.25
65.99	73.08	71.8
85.45	80.88	72.42
74.5	63.48	69.57
83.25	71.39	73.55
68.03	75.78	79.87
72.85	70.52	87.51
66.75	72.49	82.54
76.39	79.32	71.9
74.6	77.44	70.42
71.44	72.68	80.73
75.18	52.82	74.99
76.56	76.86	79.57
67.98	76.24	71.95
54.38	79.46	86.82
92.71	69.79	71.18
83.5	76.56	72.07
71.58	75.7	82.79
73.69	79.79	82.2
78.88	63.99	79.59
80.3	68.89	73.59
80.37	73.59	78.9
78.55	68.06	92.24
72.13	78.54	79.59
78.27	70.79	73.93
76.06	74.39	89.76
78.99	74.24	83.41
71.58	74.88	83.01
82.33	77.15	78.99
57.32	74.71	43.88
78.05	56.02	67.05
80.87	80.9	68.22
70.17	75.36	54.93
70.45	73.31	76.37
75.14	66.22	71.33
78.08	77.73	99.23
82.72	70.07	74.17
74.14	79.18	76.93
81.47	74.79	81.1
91.42	80.25	103.43
91.76	75.23	77.83
53.45	88.76	79.04
78.54	76.15	76.13
72.61	72.12	87.69
60.28	72.57	76.76
70.84	79.7	85.78
81.35	83.44	75.81
73.63	74.19	85.09
85.29	71.8	79.16
69.6	98.02	74.94
80.66	78.35	71.59
66.56	90.98	83.6
85.19	63.7	86.26
92.13	90.49	81.15
84.07	72.75	81.09
80.66	72.33	85.96
63.19	80.92	77.7
62.08	71.36	82.83
78.52	73.44	80.11
78.27	83.28	87.34
74.79	77.59	84.95
88.17	74.85	76.2
65.9	77.88	75.74
64.52	67.8	72.45
56.93	78.8	74.28
74.75	72.47	83.4
76.88	80.02	75.29
80.04	66.42	78.13
78.71	67.63	78.79
96.25	80.76	79.65
74.53	72.65	78.09
65.74	68.31	87.16
62.54	76.09	81.44
78.86	87.02	79.75
83.55	77.21	58.55
59.33	72.78	73.17
72.85	64.12	77.38
89.93	84.67	89.16
80.36	64.35	88.53
80.74	71.13	78.21
91.06	70.66	78.67
66.14	70.31	85.62
90.16	69.25	65.9
81.57	69.9	80.32
75.26	85.03	70.62
69	71.82	87.89
73	82.53	73.87
70.28	69.03	89.61
71.95	71.16	68.6
74.14	76.4	82.02
72.73	73.65	83.84
82.1	60.9	71.29
76.08	90.45	70.83
81.08	70.79	85.39
85.89	67.45	78.72
72.84	77.27	83.07
61.26	76.27	84.17
69.49	79.39	76.02
52.84	79.92	76.9
63.47	82.92	86.51
60.9	90.69	81.89
68.78	74.17	77.92
72.02	94.03	89.67
85.37	73.11	87.27
90.08	70.31	79.82
80.1	74.32	71.63
84.83	70.73	76.58
85.55	82.41	82.59
69.47	59.47	84.01
72.65	88.79	71.35
61.39	61.09	71.94
72.86	73.81	71.24
95.58	72.9	74.57
64.62	72.69	80.68
72.3	62.92	76.05
76.16	78.41	72.52
56.29	64.93	72.87
68.78	61.77	72.7
63.35	77.6	86.28
72.77	68.67	75.86
85.05	67.34	79.25
89.9	72.05	64.28
71.62	61.52	80.39
86.12	76.04	80.28
41.95	71.23	71.95
65.66	80.16	80.38
70.75	70.2	76.09
55.05	73.54	77.65
74.92	72.18	84.99
82.42	74.34	72.74
67.06	80.24	67.64
54.42	74.73	68.31
72.73	59.37	77.8
80.2	76.14	86.77
57.37	74.3	79.33
68.86	65.33	68.52
75.36	76.34	83.23
80.01	87.54	80.36
54	72.57	79.16
67.1	79.44	92.65
88.97	70.31	73.79
104.53	88.14	92.84
74.48	79.57	78.06
71.55	73.97	85.1
77.37	62.59	80.07
66.21	69.65	59.19
97.92	72.96	69.82
63.35	45.57	74.22
78.37	58.27	68.39
58.25	73.27	76.8
73.54	77.75	71.44
72.31	74.43	85.34
70.38	61.5	81.38
72.81	18.9	72.97
75.84	69.78	74.96
62.09	70.96	57.45
79.37	68.97	88.53
76.11	74.79	83.14
64.11	87.46	86.88
69.74	74.23	98.94
57.91	70.65	86.31
76.56	71.19	79.32
69.34	56.91	78.17
59.61	61.95	82.96
43.76	75.51	88.17
94.35	73.49	87.61
49.29	76.48	76.47
68.85	65.7	83.79
80.75	76.79	71.2
89.56	58.76	54.22
100.32	26.31	75.42
67.42	80.72	73.81
76.17	66.46	71.89
72	40.62	61.61
65.43	74.35	75.21
66.97	76.54	73.88
68.87	60.27	78.13
96.77	77.05	83.49
73.54	68.54	69.7
78.18	73.98	74.89
77.79	87.06	84.29
52.65	74.99	82.36
38.49	63.27	71.55
78.15	73.93	75.62
70.82	64.18	75.08
70.52	74.25	67.76
66.34	65.84	75.55
61.89	72.88	70.47
68.12	81.64	73.98
58.5	80.36	81.9
61.38	72.43	69.87
69.61	70.02	83.75
34.78	94.6	81.57
63.61	89.57	69.54
67.12	81.9	82.57
101.35	80.35	70.83
66.51	67.57	81.86
94.63	77.11	65.59
75.59	68.16	77.02
76.55	66.19	84.75
75.19	85.99	80.87
66.28	91.53	73.84
76.48	87.65	64.16
78.99	81.42	70.86
68	82.07	70.81
64.26	69.27	74.53
79.19	75.48	75.3
102.24	67	74.91
70.29	73.82	68.61
78.04	90.32	73.32
90.74	81.96	70.48
81.12	78.24	67.26
71.93	75.47	64.61
74.04	86.66	68.17
75.44	84.16	87.63
105.92	70.97	83.14
82.79	72.12	71.69
104.4	71.27	80.86
88.99	91.2	63.75
75.02	75.19	79.29
92.69	74.98	81.6
101.07	79.04	71.53
84.54	79.96	82.01
70.25	63.46	83.8
63.26	85.12	83.06
76.21	75.36	82.44
75.73	64.25	71.55
75.65	76.16	77.59
78.48	76.82	71.11
65.64	71.47	79.61
70.25	79.61	75.82
70.44	79.83	78.59
68.45	51.47	84.87
71.78	63.21	73.06
75.11	66.68	74.98
70.92	68.01	61.79
65.87	74.51	74.48
76.33	80.46	71.48
70.3	72.72	81.39
72.88	81.19	71.9
77.93	81.58	65.14
71.04	55.48	71.73
74.11	70.13	73.88
82.38	71.37	87.66
75.3	71.53	79.18
81.63	78.09	77.21
72.97	66.6	70.08
84.2	76.92	79.14
74.55	71.33	69.35
74.37	70.77	67.77
60.9	73.76	72.52
79.56	89.65	92.87
63.91	86.29	90.37
79.94	90.79	87.26
74.51	77.97	92.02
73.51	67.93	64.62
74.29	84.38	73.51
84.31	85.49	73.7
84.6	81.22	62.36
81.15	81.94	67.99
64.46	66.59	70.66
63.62	70.29	76.59
53.31	87.48	78.17
71.48	75.91	79.87
79.21	77.58	78.35
66.3	69.65	75.45
65.19	74.1	83.53
77.51	73.45	76.8
82.23	82.81	78.57
67.17	78.45	72.36
56.4	82.26	76.06
66.02	76.66	58.37
68.42	59.4	47.07
78.82	81.65	82.09
52.69	82.43	77.15
74.25	65.13	76.52
71.84	60.31	61.19
99.84	72.27	65.47
72.17	85.33	74.27
73.14	62.29	73.72
65.78	83.09	80.86
78.71	77.28	77.67
78.04	69.86	73.14
75.35	66.42	70.68
94.89	58.82	82.74
73.65	69.81	78.59
72.07	77.07	78.58
52.25	71.1	84.03
69.75	64.47	84.25
73.29	76.23	73.54
63.3	68.46	66.94
70.72	81.9	69.75
68.89	70.05	69.35
69.88	77.07	78.24
78.64	75.09	72.54
69.05	75.27	82.13
94.09	83.72	79.73
61.63	82.54	83.05
54.77	74.38	77.78
76.18	92.81	73.89
79.66	72.38	78.19
60.42	71.78	82.22
61.1	65.7	52.38
81.2	67.91	65.14
58.31	99.58	56.43
74.63	84.49	71.75
48.67	76.61	75.31
73.24	69.87	73.66
58.44	89.74	73.01
56.26	84.78	68.02
68.48	88.68	68.36
49.52	61.22	78.37
58.42	83.41	85.07
78.9	76.16	76.7
68.86	53.73	75.67
53.24	55.99	72.19
57.96	80.85	69.93
85.83	71.38	64.07
75.1	64.01	80.6
72.18	73.36	72.17
68.22	65.96	48.01
68.28	76.97	71.27
81.64	68.35	71.47
71.14	74.37	68.33
69.88	73.27	72.09
74.92	84.2	67.55
63.68	70.15	61.24
65.92	91.37	70.07
66.67	65.63	63.2
65.02	66.28	60.66
30.62	77.06	65.07
73.41	76.25	64.12
54.42	73.48	67.71
64.18	67.96	58.15
57.05	70.1	59.45
66.24	85.41	68.02
71.84	81.05	56.94
65.51	56.57	51.74
60.49	60.55	67.81
67.38	66.46	69.77
57.96	83.43	64.66
57.4	72.53	67.41
52.51	76.72	68.54
63.17	81.5	69.42
67.19	68.54	64.79
80.64	77.97	60.02
80.66	77.39	66.88
76.05	67.75	67.69
65.89	78.89	67.97
80.02	72.06	55.28
64.44	78.74	64.47
76.73	75.68	61.55
64.4	87.94	67.7
64.13	77.48	61.67
85.27	70.13	58.48
77.39	73.53	67.57
65.78	76.29	83.68
52.4	79.54	59.52
71.84	75.13	64.53
71.83	72.46	66.01
65.37	94.7	53.73
70.46	66.61	95.53
74.15	69.9	60.63
76.02	72	66.02
66.48	64.89	77.93
66.85	65.92	74.48
73.76	70.74	72.15
59.43	71.42	64.97
86.36	92.59	69.7
70.21	76.21	68.32
69.45	69.69	64.66
66.82	79.42	70.12
70.1	74.08	62.98
71.6	82.15	70.46
65.55	85.52	70.51
65.63	76.78	56.32
70.19	85.68	67.27
93.23	66.96	69.19
70.33	56.09	65.74
63.15	67.58	69.47
71.63	71.54	67.02
42.15	72.37	68.35
63.06	64.76	65.44
65.13	51.56	64.64
45.5	70.16	60.91
54	66.72	65.69
57.76	77.51	63.3
63.09	70.69	53.63
73.8	72.21	67.28
68.14	74.92	71.53
86.1	85.1	58.2
66.84	58.23	70.05
64.28	69.02	76.07
69.8	81.65	63.43
69.6	71.57	65.35
63.46	73.9	69.85
65.58	70.33	61.31
58.21	82.43	58.19
81.67	71.99	67.96
70.66	79.91	71.48
79.61	80.71	69.03
63.57	58.84	68.85
67.37	75.3	62.88
65.28	83.98	71.18
82.9	82.79	72.02
65.77	89.82	78.92
73.05	75.08	73.76
65.78	85.58	70.66
69.2	82.97	70.81
45.41	86.26	79.01
74.8	78.84	69.82
65.1	72.63	80.94
47.27	80.9	74.46
55.79	79.02	73.09
73.36	82.33	74.73
81.42	75.85	79.2
65.87	73.69	73.89
68.98	67.11	73.43
52.84	72.31	70.49
70.68	69.01	73.43
54.9	78.93	65.44
86.84	65.22	62.89
77.15	75.36	71.48
54.69	80.14	76.63
86.15	70.57	75.82
73.02	66.2	66.42
67.25	77.15	70.36
80.04	73.78	74.64
78.78	82.94	77.03
73.55	79	77.15
86.08	78.06	66.72
88.56	81.17	78.36
75.1	71.78	56.9
82.99	66.91	68.45
92.71	86.05	53.86
104.49	74.08	56.52
72.9	90.74	66.09
77.46	94.47	58.98
85.51	73.3	84.37
69.03	72.7	68.81
75.03	68.32	77.53
90.8	68.5	78.56
80.81	80.89	71.72
59.63	76.12	71.2
85.86	66.36	73.89
69.03	69.64	59.88
77.88	65.64	70.99
77.2	74.92	70.54
67.75	83.68	65.43
84.15	60.87	77.68
72.64	67.56	72.24
61.66	63.41	64.3
57.71	82.51	73.8
87.25	61.65	69.81
70.65	79.55	85.59
56.56	83.94	70.85
76.55	82.03	78.11
70.88	70.81	74.05
74.69	67	69.27
70.17	68.7	73.35
60.92	82.66	56.4
72.25	62.43	62.87
83.69	78.79	70.33
75.77	67.76	73.72
76.2	74.58	67.43
78.67	61.16	59.48
77.98	99.54	69.45
65.87	76.15	61.65
63.1	70.09	68.21
81.27	66.1	77.57
82.03	71.27	74.31
80.31	88	90.95
85.54	73.39	71.85
87.87	68.49	59.34
84.78	69.11	67.82
97.5	78.47	70.59
80.3	74.67	71.4
82.3	65.6	64.12
74.57	60.53	60.91
63.18	60.45	69.34
75.84	61.93	59.59
68.3	61.36	83.06
80.08	70.61	73.7
85.34	64.21	77
82.17	65.8	68.66
59.87	69.48	81.41
63.16	61.94	73.71
75.97	64.75	65.28
82.14	67.74	95.7
82.62	63.07	71.72
85.6	58.87	62.52
81.91	74.45	69.73
64.76	61.12	67.82
90.68	62.41	71.18
80.18	63.77	66.16
88.32	67.7	68.18
65.68	71.85	52.46
71.74	65.97	68.64
66.97	41.02	69.85
73.98	66.01	73.25
70.78	69.37	87.67
74.74	63.99	88.92
50.46	68.87	68.97
68.43	73.06	84.15
80.57	69.03	65.29
65.06	74.81	67
62.68	70.37	68.23
71.41	80.32	66.45
70.28	77.71	84.08
76.63	62.66	65.57
68.29	65.2	66.04
73.89	69.67	67.38
65.7	78.45	67.53
70.6	67.71	74.84
92.5	66.73	56.22
75.35	65.79	75.37
79.28	79.83	68.65
72.46	70.02	70.28
84.45	75.38	70.34
72.3	66.48	63.24
57.81	65.1	71.5
79.02	74.85	71.48
72.4	61.1	66.79
74.69	67.76	66.75
93.77	60.34	74.38
87.57	71.02	78.5
97.63	65.18	65.37
87.12	66.8	77.93
86.56	67.5	72.05
104.74	69.76	86.98
86.12	75.65	66.45
74.4	63.19	53.36
49.72	66.65	64.88
72.38	62.55	70.14
52.98	68.24	64.16
73.75	58.07	67.27
71.6	58.59	71.22
66.52	76.93	70.19
75.64	68.96	65.51
78.45	65.55	86.72
70.52	69.48	72.57
77.7	81.06	70.07
77.12	65.91	70.09
69.21	57	69.94
71.95	60.75	63.22
65.65	84.33	58.52
68.61	65.69	66.32
73.63	65.38	80.1
66.82	80.29	101.12
68.35	76.98	71.33
72.49	67.72	49.39
67.81	70.11	59.69
79.59	76.81	76.55
86.25	77.95	66.05
72.67	61.1	65.03
73.42	66.04	70.52
51.51	69.43	70.12
78.26	61.85	63.31
80.73	63.35	69.85
71.17	65.96	67.65
57.8	70.64	64.6
80.38	65.55	72.17
73.18	68.28	63.51
77.76	71.61	70.02
71.11	68.65	72.03
76.44	69.87	71.75
72.92	61.49	53.61
73.21	69.63	70.82
79.15	74.31	62.99
83.58	78.6	74.19
93.61	61.8	53.4
75.35	63.49	65.16
78.31	62.33	61.7
79.93	61.03	67.64
61.4	62.83	61.82
69.12	65.37	63.65
65.52	65.81	59.72
74.73	75.66	62.63
65.09	65.49	68.35
72.87	62.23	54.37
71.89	68.22	64
79.85	67.6	41.33
83.84	57.86	55.44
75.02	66.77	52.98
69.55	66.29	67.05
74.88	74.83	70.8
75.42	42.53	64.03
79.6	68.04	67.44
80.36	65.72	57.98
76.27	63.5	79.91
71.57	64.42	50.9
75.62	82.16	67.54
73.69	69.42	59.68
76.13	65.84	64.46
76.44	77.29	68.2
74.63	65.34	57.44
90.31	71.36	60.63
73.98	72.75	63.99
68.99	65.79	70.47
82.48	70.31	61.89
106.69	70.86	69.12
76.09	79.04	72.76
80.53	54.02	68.14
72.64	72.65	65.52
80.74	65.23	59.15
74.56	85.16	66.92
100.91	85.25	64.8
59.56	68.02	70.89
89.31	79.69	64.53
68.88	77.88	77.59
75.8	67.87	66.5
83.18	69.99	65.92
75.68	55.91	67.66
53.64	69.5	69.96
95.84	72.68	59.79
57.97	76.65	67
82.43	68.29	53.34
68.36	66.68	55.32
76.11	78.05	55.91
81.67	71.4	60.74
66.59	65.7	61.74
75.88	63.42	69.75
78.02	63.1	76.36
95.57	75.92	71.6
76.38	68.23	71.3
76.61	76.39	54.47
74.55	83.24	55.92
74.61	84.86	53.09
61.51	80.37	63.88
74.8	80.7	67.2
69.18	72.67	60.22
72.34	79.34	58.78
52.73	76.66	66.66
78.99	63.67	72.81
62.75	65.88	58.02
76.79	71.14	68.4
87.51	75.53	77.57
83.82	74.73	69.92
82.43	83.23	61.9
64.63	76.38	70.38
85.26	80.88	61.08
85.55	69.49	80.29
76.58	68.2	65.42
56.26	77.39	65.7
77.44	68.42	56.4
70.05	68.65	49.39
68.12	75.03	49.34
81.04	72.19	73.13
67.24	69.49	79.45
68.28	66.56	64.79
78.77	58.63	61.33
55.77	82.07	77.07
79.48	75.55	58.24
72.73	81.2	67.85
67.26	70.75	65.65
59.37	79.94	62.15
62.48	82.02	67.24
71.59	85.06	60.12
73.23	74.77	69.82
79.45	69.47	67.5
75.9	71.18	63.9
77.01	72.71	73.02
73.55	69.4	69.56
60.74	68.26	65.61
58.27	77.99	90.09
67.77	72.69	64.38
64.17	74.73	62.46
77.64	83.81	56.15
69.69	75.78	71.93
77.99	70.4	70.45
77.5	67.66	69.65
78.44	79.6	72.83
60.89	71.77	73.49
66.17	60.3	76.56
73.66	68.37	69.6
76.97	66.86	45.21
65.08	81.54	66.89
80.57	85.75	70.39
79.49	80.88	67.63
65.64	81.27	67.6
65.13	77.08	63.4
57.71	74.44	72.45
87.09	74.9	66.31
61.83	80.29	67.63
77.29	74.98	71.62
73.19	69.81	104.98
75	71.63	107.67
80.54	63.95	78.06
43.54	77.98	74.16
61.53	62.95	93.55
81.64	67.5	103
70.03	67.7	70.12
74.15	71.02	81.11
80.7	79.18	65.84
79.79	73.51	58.7
77.58	73.74	72.85
86.38	83.29	67.44
74.1	71.62	68.01
72.01	71.14	84.46
80.46	79.79	54.85
71.96	73.08	66.49
79.95	77.93	86.87
79.71	73.7	81.57
76.78	71.91	77.97
67.58	66.77	82.17
68.8	76.13	84.49
64.91	68.35	89.16
68.98	70.18	90.45
68.85	71.04	73.71
68.46	66.04	82.13
80.25	74.93	72.85
72.61	90.09	84.81
70.91	79.1	89.86
66.95	69.63	78.78
87.39	66.83	84.12
68.21	85.8	80.19
77.55	66.05	78
75.8	69.23	87.86
75.69	73.78	81.66
62.54	73.81	70.37
74.56	69.97	78.74
66.14	68.66	88.5
71.16	69.46	88.79
77.89	67.36	92.84
70.31	69.4	85.27
77.49	60.06	92.64
84.89	81.02	85.24
67.6	70.02	86.1
63.84	70.84	83.61
66.78	65.7	84.25
73.5	64.63	80.88
60.79	69.67	74.73
74.45	73.73	77.3
79.38	68.71	70.04
85.37	68.98	78.63
82.16	68.02	76.84
73.25	79.65	82.72
68.35	80.51	79.61
80.45	83.33	85.58
52.36	68.58	84.81
70.01	70.35	77.49
71.33	67.67	77.08
73.03	81.47	89.34
61.4	71.62	81.6
83.32	66.81	63.09
85.47	68.42	86.36
67.5	64.43	71.41
69.91	73.09	70.22
70.46	68.8	91.28
68.87	82.96	90.93
76.94	86.68	80.18
72.12	72.01	93.96
80.65	68.5	77.44
77.26	80.74	76.98
86.19	68.58	90.11
83.66	70.16	76.42
73.13	61.52	71.51
74.66	71.25	68.73
80.33	78.26	66.13
72.15	69.16	68.26
76.16	62.15	64.78
71.38	58.28	56.15
78.08	79.53	63.73
75.55	65.74	66.89
78.16	73.37	89.29
73.76	73.37	83.52
70.56	74.96	68.3
73.61	69.19	62.97
77.66	67.76	74.39
70.81	68.57	96.03
69.19	66.78	74.4
89.36	90.2	65.67
76.41	82.53	83.6
77.17	76.43	66.76
80.36	74.26	62.3
69.57	76.91	69.18
79.43	61	69.94
72.62	77.46	78.1
67.78	79.76	61.68
70.04	72.15	67.48
58.27	78.9	72.46
67.98	78.86	55.09
69.73	66.96	60.62
74.57	81.53	69.15
79.13	66.74	102.14
71.13	80.9	68.08
63.99	72.77	67.53
59.27	71.02	68.77
79.17	78.98	61.64
72.25	71.16	57.07
86.02	63.41	63
72.36	72.55	62.69
85.45	76.82	71.72
77.23	79.8	64.28
76.51	67.8	73.95
86.99	68.66	63.94
87.73	72.6	66.93
72.81	65.36	72.17
57.33	65.51	74.91
66.23	50.29	68.5
71.64	46.67	50.29
82.74	73.64	79.18
82.55	69.1	80.82
64.6	67.01	78.48
73.93	77.48	76.93
79.51	85.61	76.27
67.99	70.07	74.75
71.26	71.11	68.12
72.46	70.62	57.92
70.65	82.01	81.09
71.45	71	61.57
66.61	68.78	71.98
74.66	77.27	66.52
78.05	79.45	70.48
71.86	66.28	78.91
66.43	80.53	73.89
86.29	82.93	59.86
67.36	74.1	73.94
75.27	87.67	56.93
74.01	67.77	62.45
75.86	79.59	65.56
80.29	82.2	59.78
77.8	80.86	67.75
86.53	71.73	62.79
63.62	69.21	77.34
77.1	70.97	68.97
75.84	77.34	71.25
72.61	65.39	64.03
72.58	68.53	64.22
72.68	69.62	64.53
71.1	75.14	69.07
69.02	75.14	66.98
68.04	73.46	53.58
84.21	75.64	63.08
69.95	67.7	62.45
81.54	64.88	67.41
74.56	68.81	61
52	66	80.13
73.47	79.96	61.85
64.12	78.45	69.62
72.34	95.21	79.6
60.46	71.09	57.94
66.64	60.83	71.03
78.96	79.28	66.44
77.67	72.73	66.2
83.87	55.18	69.94
66.89	91.58	64.89
76.54	74.06	71.4
82.15	68.81	67.44
78.1	73.25	65.75
79.42	104.98	72.92
78.47	78.77	66.92
80.43	74.92	79.58
80.81	77.1	71.96
83.91	84.38	72.29
81.27	68.77	89.63
67.54	61.23	83.82
81.51	81.41	50.78
71.45	60.97	74.43
83.13	74.19	74.29
68.7	61.91	73.02
49.36	70.25	68.1
77.24	71.34	68.68
71.44	70.94	60.87
67.18	69.52	53.78
74.78	71.17	53.92
68.43	60.3	66.75
67.38	75.68	71.29
52.8	71.48	64
82	80.53	66.35
72.01	79.68	68.43
75.91	81.14	65.43
66.33	85.5	68.86
69.87	82.89	56.01
67.68	76.83	56.42
73.26	75.95	61.28
71.24	75.39	65.16
78.49	95.21	71.41
73.62	77.48	72.86
61.76	74.13	63.36
49.04	85.35	65.03
73.01	77.65	68.75
71.29	86.08	66.26
70.2	76.65	70.79
77.88	81.74	54.36
85.04	82.83	69.95
70.07	82.76	67.29
65.45	77.71	72.68
74.13	81.02	67.57
75.94	74.07	64.45
74.6	83.63	71.04
66.68	68.82	71.88
73.34	66.95	51.84
65.35	85.35	62.63
74.17	79.74	54.22
77.53	72	61.93
74.17	74.76	59.69
80.09	56.17	66.19
84.75	69.41	68.42
76.59	83.63	63.54
73.14	77.72	59.03
72.36	61.57	60.19
73.24	89.02	68.29
74.39	82.94	68.86
69.88	81.68	58.35
69.58	75.91	68.17
67.9	80.21	67.2
55.58	69.99	64.39
72.69	84.48	67.22
80.19	84.39	54.36
77.75	79.58	60.17
75.56	89.9	66.81
80.22	71.57	72.97
75.02	85.5	64.95
73.35	83.53	63.44
71.98	87.06	62.74
61.55	83.67	73.91
80.64	65.31	62.49
80.64	73.12	65.8
80.4	79.11	66.17
78.3	85.61	66.16
72.59	79.76	72.57
84.77	67.83	70.88
67.55	77.39	69.91
72.17	83.63	97.06
85.86	78.08	67.25
94.68	91.55	62.87
82.87	57.94	69.4
80.12	82.08	70.7
76.8	85.95	71.44
75.2	86.34	63.75
71.34	71.2	71.84
75.95	78.03	67.81
63.09	72.27	76.54
75.13	95.13	68.22
68.1	92.77	70.93
86.49	74.66	68.93
67.77	90.6	74.5
71.08	88.97	68.12
75.67	88.24	70.57
85.35	75.87	54.66
77.03	101.62	74.02
75.12	91.68	68.84
60.67	84.38	79.12
63.12	84.23	50.66
67.89	81.49	66.8
86.46	84.23	77.4
82.08	79.47	71.57
72.34	81.65	69.42
84.54	90.94	62.72
80.61	78.59	67.18
82.05	84.39	62.76
57.53	78.31	66.03
79.67	88.25	61.08
77.91	73.21	65.33
65.44	69.88	74.58
65.64	72.75	69.42
64.66	78.91	66.55
83.7	78.38	69.51
86.62	61.66	70.85
82.59	75.2	72.48
85.24	77.59	68.33
83.84	79.59	56.88
75.34	77.67	72.85
86.7	85	67.95
91.4	84.31	54.71
82.98	64.1	72.98
70.39	81.94	68.51
85.64	75.64	65.2
85.08	86.42	69.57
88.55	88.05	67.05
88.49	64.36	73.51
85.43	64.68	62.78
84.56	74.03	65.8
91.32	79.47	72.85
78.42	72.02	73.34
72.15	78.7	61.92
88.24	78.88	84.31
83.87	81.37	60.38
79.76	79.65	65.43
77.72	80.08	62.17
78.9	82.02	62.47
79.94	79.78	57.35
72.57	77.58	75.84
68.82	82.95	73.42
66.52	72.6	64.45
74.76	82.22	69.91
73.1	65.55	73.92
73.59	74.22	70.58
73.11	69.79	76.41
72.32	78.79	70.7
68.91	75.52	62.47
74.23	83.44	71.27
78.39	80.53	75.4
74.05	84.04	68.52
77.16	83.86	74.45
72.31	80.76	75.92
73.81	86.84	72.43
75.74	81.81	70.52
76.92	77.28	69.3
70.47	66.47	62.33
68.29	65.57	75.74
76.9	82.43	63.26
78.87	63.34	70.65
76.45	81.08	76.12
73.4	68.87	77.26
73.15	74.38	65.81
74.8	74.81	69.65
77.39	80.5	72.77
73.47	69.27	76.81
75.22	78.57	68.22
77.06	69.17	72.81
71.81	92.15	74.71
64.8	66.98	72.3
69.93	80.32	106.69
72.8	72.37	70.41
70.35	82.01	63.72
70.99	75.14	68.85
60.66	76.93	68.73
92.99	84.17	74.09
66.44	69.06	71.79
75.19	72.48	70.92
61.46	77.64	69.82
78.45	79.28	69.44
76	78.45	56.8
76.44	78.74	76.84
66.95	73.36	105.96
86.37	107.51	71.6
76.81	73.73	70.8
81.3	80.81	97.64
75.11	89.69	71.84
69.53	73.96	76.61
69	53.47	69.61
68.1	56.4	67.28
77.81	79.54	105.96
71.19	67.92	69.81
98.31	67.93	75.78
85.68	66.87	68.63
81.47	87.76	69.05
87.34	69.38	75.66
75.17	82.03	75.45
69.83	79.95	73.45
64.84	81.58	76.96
72.85	78.77	71.16
74.04	81.61	59.07
85.86	73.59	71.54
80.86	62.95	67.6
67.5	80.25	80.02
93.32	65.77	55.58
73.98	71.75	69.55
67.2	85.37	73.45
84.87	79.64	76.78
78.29	73.91	91.92
73.98	74.45	76.14
72.97	75.08	80.77
66.67	69.82	83.02
72.7	74.49	58.54
70.92	70.01	73
85.41	73.82	76.87
86.6	78.18	70.35
87.34	77.04	79.95
76.12	81.53	75.13
54.63	73.71	91.91
77.96	68.38	68.09
78.55	79.14	72.63
61.69	68.72	56.72
72.74	81.95	59.46
76.52	70.78	80.62
71.02	70.89	64.23
66.91	87.21	67.25
90.06	75.15	69.94
101.41	76.83	82.03
90.49	74.79	75.29
80.61	92.9	72.78
72.99	81.55	72.1
68.39	85.39	86.18
68.01	86.83	78.08
73.62	75.64	83.19
74.24	84.81	69.41
78	83.15	82.31
72.52	90.21	67.09
64.41	69.38	55.53
64.7	79.2	79.38
81.31	79.99	69.68
77.44	65.34	83.36
79.18	81.45	78.5
68.71	68.35	74.12
71.73	75.39	70.45
74.88	79.29	56.4
76.83	67.14	79.55
72.62	63.62	88.06
83.09	63.19	64
96.19	60.2	76.69
92.77	69.99	99.76
77.88	54.02	86.31
73.26	97.59	69.25
73.57	78.49	71.04
56.47	75.53	71.67
77.05	73.61	68.37
76.9	74.81	66.76
82.78	74.5	73.14
102.99	77.11	92.55
92.34	80.79	88.21
76.77	68.78	85.1
80.58	68.95	70.66
77.07	78.14	71.66
74.17	80.57	76.55
77.55	70.4	72.18
75.26	77.09	72.45
82.33	79.9	72
78.48	76.35	69.43
76.27	76.65	67.18
91.57	72.27	75.37
85.45	66.38	70.74
83.8	74	80.57
70.13	68.22	72.48
70.43	75.21	70.51
71.85	77.78	73.74
100.14	84.1	69.85
68.89	77.9	71.23
67.33	77	70.31
65.92	77.35	84.43
86.49	67.34	68.26
76.56	64.09	68.31
77.48	75.52	73.51
74.94	78.8	66.1
90.81	79.53	69.9
86.8	78.25	68.58
74.87	67.31	78.97
84.18	79.54	69.54
74.05	86.09	70.33
91.89	85.08	71.96
73.77	81.88	58.38
68.73	74.15	60.3
77.46	73.51	71.56
67.37	71.61	67.69
77.2	75.89	67.86
81.81	68.96	71.99
78.41	79.18	78.1
71.83	72.51	72.26
70.67	69.99	71.4
73.75	76.46	71.31
82.82	69.43	67.79
70	71.69	70.1
69.86	87.24	67.66
81.31	73.04	71.86
68.1	76.2	71.51
71.93	66.55	74.69
74.93	66.85	69.77
71.39	78.72	68.47
82.72	77.73	52.84
78.44	70.43	69.55
78.37	54.26	68.62
91.2	70.98	73.42
78.19	69.53	68.12
90.32	69.86	73.77
85.71	63.4	70.37
77.1	78.88	74.37
72.15	66.79	70.96
72.03	69.58	72.09
77.57	75.5	83.48
71.79	70.07	98.31
81.25	74.49	69.25
103.84	62.6	104.42
82.98	66.15	88.28
96.92	80.9	97.83
77.4	72.15	70.06
74.67	77.68	98.93
87.6	81.63	73.73
101.64	81.16	84.86
74.45	70.71	77.03
68.66	76.62	65.34
83.56	83.24	62.64
71.82	84.6	78.44
81.72	84.28	93.1
69.96	82.28	82.34
62.12	67.33	68.73
79.43	64.4	62.26
71.82	76.49	72.08
75.16	73.71	67.07
86.94	80.91	68.81
88.69	88.19	82.93
73.69	72.96	55.18
74.84	58.43	63.89
88.06	76.98	59.07
79.71	58.23	68.92
80.69	69.29	71.92
77.87	71.66	56.17
101.98	66.08	62.93
65.63	76.93	67.03
70.27	99.79	65.41
70.42	73.82	60.79
69.85	79.08	55.25
77.33	79.74	49.56
72.73	74.29	59.78
66.62	75.07	57.22
71.41	73.23	66.9
67.08	80.21	65.33
70.63	75.59	66.2
71.75	66.03	43.9
93.44	83.36	69.34
72.97	87.61	79.06
81.97	72.2	81.41
65.05	73.82	75.85
71.79	79.64	55.64
66.47	77.61	63.24
92.87	79.07	68.85
71.71	70.09	82.48
75.11	70.22	75.56
72.08	73.36	66.89
41.44	80.28	70.42
73.12	73.77	59.88
85.63	72	74.54
67.02	90.68	64.3
71.59	85.52	70.35
74	67.03	76.07
77.39	81.38	99.93
70.34	75.18	66.37
70.26	62.83	66.85
74.32	71.27	66.7
80.87	75.22	54.93
86.87	83.14	75.87
74.42	85.83	73.34
74.11	67.31	66.94
81.06	74.73	72.4
76.65	71.16	65.55
82.14	69.87	81.3
66.48	71.15	87.67
66.35	79.46	64.85
93.19	65.74	60.19
61.55	74.03	65.78
64.57	82.69	78.06
90.17	73.3	53.96
78.92	87.36	69.03
101.98	96.63	64.95
78.77	69.98	71.89
104.4	79.9	68.35
91.09	71.99	67.13
76.97	83.56	66.7
88.62	70.7	65.64
67.49	68.16	75.51
100.56	95.71	69.3
63.49	68.54	63.57
73.06	68.99	59.37
74.63	81.93	58.24
62.5	75.83	82.87
80.18	81.22	69.08
75.81	82.68	65.65
67.54	86.97	94.6
73.65	66.35	89.18
73.29	79.31	68.58
75.34	79.17	76.22
76.06	82.21	51.24
80.07	67.78	59.09
79.04	66.5	79.89
74.26	70.37	73.86
73.65	81.51	70.05
83.01	85.97	68.41
71.69	78.73	82.67
74.51	81.62	78.52
69.49	76.64	76.03
62.86	81.49	61.68
71.91	75.11	85.42
70.53	74.71	58.84
74.29	70.91	59.36
79.82	97.48	62.09
76.49	79.11	77.34
84.03	90.09	64.3
71.22	78.83	68.07
71.72	64.81	56.26
51.76	108.15	54.38
66.86	83.79	65.7
60.9	81.26	72.85
70.88	81.24	70.21
77.21	66.66	76.46
75.69	82.83	65.11
86.41	109.38	68.55
65.72	81.93	66.98
53.05	100.73	66.4
82.91	79.81	74.08
92.32	80.78	59.91
68.86	82.02	70.11
82.8	82.71	80.22
53.74	82.55	69.49
89.73	76.84	88.7
74.78	80.83	72.81
72.81	60.16	82.48
84.37	76.73	71.18
82.38	78.84	55.24
74.74	69.8	80.88
83.73	84.81	69.74
68.94	77.71	61.34
91.01	68.77	86.82
55.08	75.23	60.73
82.46	65.23	69.52
77.21	69.25	72.42
82.44	75.29	62.6
87.22	71.95	73.03
89.99	64.6	70.7
74.64	77.16	80.14
87.48	76.67	82.43
81.08	74.27	78.96
74.15	81.05	73.15
100.27	74.01	71.04
74.57	81.93	57.54
73.36	75.86	71.29
74.11	78.74	56.64
70.39	70.51	74.99
96.8	78.45	47.4
73.6	70.59	78.34
89.17	79.83	69.85
71.04	76.42	60.21
75.94	62.21	75.3
72.58	71.21	60.08
55.42	65.94	51.03
91.89	69.72	80.42
99.84	70.69	74.92
91.37	80.59	62.46
73.73	78.89	53.41
51.33	73.3	63.91
80.95	59.57	76.65
68.96	79.7	55.5
69.44	78.11	66.29
83.52	82.71	58.32
76	88.58	55.71
86.44	74.47	67.4
75.64	81.93	50.9
69.47	89.88	75.76
79.73	84.57	56.96
65	65.96	64.35
69.1	73.62	52.35
60.32	67.71	59.99
76.51	65.4	67.82
68.49	79.36	71.49
78.01	86.14	70.54
68.26	75.16	73.96
66.51	76.11	71.33
100.2	73.4	68.69
70.07	71.81	61.52
76.36	78.13	59.5
81.02	79.78	77.15
104.17	79.79	74.93
95.77	64.01	77.48
65.03	82.1	66.31
79.29	77.55	56.18
67.7	74.48	61.91
79.08	81.35	56.03
70.36	69.67	68.41
70.07	69.62	61.57
80.72	78.11	57.65
70	74.45	63.31
95.83	75.27	65.88
83.91	70.7	57.13
74.5	72.18	58.31
94.75	81.25	69.91
79.55	73.16	65.96
70.52	71.31	66.44
65.46	62.65	63.21
90.93	80.01	64.56
88.01	69.75	62.5
66.31	80.15	53.09
96.87	62.74	60.15
65.97	68.7	66.01
86.43	76.16	65.92
76.92	73.65	66.59
61.93	78.07	62.17
72.03	75.21	67.79
67.98	81.6	67.11
75.56	85.6	54.31
83.24	59.52	68.99
69.4	73.15	73.12
74.26	76.26	75.59
69.64	75.2	60.29
74.51	76.07	76.71
44.97	76.86	57.53
70.03	81.39	65.53
64.88	80.87	83.58
49.03	75.25	59.74
68.78	75.99
76.05	73.57
71.77	73.42
64.21	81.22
82.9	70.3
71.17	83.97
67.19	84.1
82.98	76.57
65.47	69.21
71.36	79.33
78.96	78.52
68.57	78.37
62.36	79.22
62.76	61.87
74.01	71.64
75.48	69.94
72.48	76.58
74.79	74.84
76.02	81.78
74.83	78.91
72.57	79.7
77.65	81.6
65.75	82.8
72.82	85.54
73.23	79.58
76.47	75.71
67.69	82.21
73.17	76.1
88.2	74.69
63.25	74.28
74.54	72.96
73.9	79.77
77.17	78.52
107.42	75.49
	77.05
	71.89
	74.29
	63.96
	73.36
	73.84
	76.79
	70.05
	79.6
	75.35
	68.75
	73.29
	74.02
	68.07
	69.42
	65.68
	71.73
	85.04
	72.74
	83.18
	73.91
	73.49
	66.85
	75.71
	84.39
	65.76
	61.04
	73.5
	82.01
	86.69
	82.84
	85.76
	79.82
	78.28
	73.26
	83.95
	75.76
	73.15
	74.97
	75.71
	63.08
	84.4
	73.63
	78.61
	42.81
	75.71
	74.87
	63.48
	72.42
	88.01
	71.1
	75.1
	69.73
	76.22
	76.19
	75.78
	78.23
[truncated: 2,417 more rows]
