# Supplementary material for: A brainstem circuit for phonation and volume control in mice
Source: Nat Neurosci. 2023 Nov 23;26(12):2122–30. doi: 10.1038/s41593-023-01478-2 (PMC10689238; doi:10.1038/s41593-023-01478-2)
Supplement: Supplementary file 7 — Statistical source data. [file 41593_2023_1478_MOESM7_ESM.xlsx]

## Sheet: Panel c
Stim. frequency (Hz)	CT EMG amp. (f.c.)
0	1	1	1
10	1.74286	4.375	3.6
20	3.57143	7	8.33333
30	5	13	13.3333
Stim. frequency (Hz)	OB EMG amp. (f.c.)
0	1	1	1
10	1.25	1.32258	1.5
20	2	1.40984	4.8
30	3.23333	2.41176	5.44
