# Supplementary material for: A brainstem circuit for phonation and volume control in mice
Source: Nat Neurosci. 2023 Nov 23;26(12):2122–30. doi: 10.1038/s41593-023-01478-2 (PMC10689238; doi:10.1038/s41593-023-01478-2)
Supplement: Supplementary file 8 — Statistical source data. [file 41593_2023_1478_MOESM8_ESM.xlsx]

## Sheet: Panel c
% motor neurons innervated
CT	CT	EO	EO
Ipsi	Contra	Ipsi	Contra
80	100	0	0
63.6364	80	0	0
70	93.5484	0	0
		10.5	5.7

## Sheet: Panel g
% area innervated
	Ipsi			Contra
AmbC	1.1	0.304	0.231	0.236	0.261	0.495
AmbL	6.251	3.242	6.628	2.491	3.358	6.326
nVII	3.004	1.489	1.909	0.389	1.071	2.101
MoV	2.203	1.017	2.603	2.212	1.914	2.914
nXII	2.356	4.411	4.218	5.247	5.11	6.584
BötC	12.998	5.166	6.646	15.738	4.515	5.083
PreBötC	10.414	6.389	7.126	9.961	4.025	6.227
rVRG	6.716	5.445	7.189	4.691	4.44	6.068
RTN	6.635	3.125	8.55	2.75	2.044	3.139
PB	2.921	3.034	2.379	1.95	2.862	3.232

## Sheet: Panel h
% area innervated
	Ipsi			Contra
Cervical SDH	0.56	0.27	0.34	4.42	0.15	0.29
Cervical DDH	0.85	0.38	0.29	7.03	0.84	1.37
Cervical IZ	2.33	0.27	0.95	4.56	1.74	1.74
Cervical VH	1	0.36	0.49	2.91	0.62	1.5
Thoracic SDH	0.11	0.23	0.06	0.64	0.72	3.09
Thoracic DDH	1.36	0.53	1.62	2.04	2.1	2.3
Thoracic IZ	1.35	0.16	1.63	2.66	1.6	1.87
Thoracic VH	0.85	0.92	0.81	0.53	0.58	0.71
Lumbar SDH	0.5	0.01	0.09	0.48	0.12	0.02
Lumbar DDH	0.15	0	0.03	0.15	0.07	0.02
Lumbar IZ	0.15	0.24	0.11	0.43	0.2	0.08
Lumbar VH	0.07	0.02	0.02	0.14	0.25	0.16
Sacral SDH	0.09	0	0.03	0.11	0	0
Sacral DDH	0.1	0	0	0.07	0	0.01
Sacral IZ	0.33	0	0	0.73	0	0
Sacral VH	0.09	0	0	0.1	0	0.01
