# Supplementary material for: A brainstem circuit for phonation and volume control in mice
Source: Nat Neurosci. 2023 Nov 23;26(12):2122–30. doi: 10.1038/s41593-023-01478-2 (PMC10689238; doi:10.1038/s41593-023-01478-2)
Supplement: Supplementary file 9 — Statistical source data. [file 41593_2023_1478_MOESM9_ESM.xlsx]

## Sheet: Panel c
% of RAm c-Fos+ neurons innervated
Nts+	Nts-
82.9268	60.7143
68.4211	39.3939
80.4598	59.5238
83.3333	54.5455
