# Supplementary material for: A brainstem circuit for phonation and volume control in mice
Source: Nat Neurosci. 2023 Nov 23;26(12):2122–30. doi: 10.1038/s41593-023-01478-2 (PMC10689238; doi:10.1038/s41593-023-01478-2)
Supplement: Supplementary file 10 — Statistical source data. [file 41593_2023_1478_MOESM10_ESM.xlsx]

## Sheet: Panel c
% of RAm Nts+ neurons
Casp3
6.17761
5.14801
20.3346
15.7014
