# Supplementary material for: A brainstem circuit for phonation and volume control in mice
Source: Nat Neurosci. 2023 Nov 23;26(12):2122–30. doi: 10.1038/s41593-023-01478-2 (PMC10689238; doi:10.1038/s41593-023-01478-2)
Supplement: Supplementary file 11 — Statistical source data. [file 41593_2023_1478_MOESM11_ESM.xlsx]

## Sheet: Panel b
% of RAm Nts+ neurons eYFP+
86.1538
66.2338
60.6061

## Sheet: Panel e
Stim. Frequency	Tidal volume (f.c.)					Stim. Frequency	Expiratory time (f.c.)
10	1.43556	1.49316	1.30213			10	1.41071	1.43478	1.54651
20	1.53344	1.76375	2.02293			20	1.95522	1.58065	6.20833
30	1.96619	2.57011	2.38162			30	5.64257	3.2766	8.90909
