# Supplementary material for: A brainstem circuit for phonation and volume control in mice
Source: Nat Neurosci. 2023 Nov 23;26(12):2122–30. doi: 10.1038/s41593-023-01478-2 (PMC10689238; doi:10.1038/s41593-023-01478-2)
Supplement: Supplementary file 12 — Statistical source data. [file 41593_2023_1478_MOESM12_ESM.xlsx]

## Sheet: Panel c
Stimulation frequency (Hz)	Peak amplitude (dB)
10	28.2	21.1
15	38.5	31.4
20			37.9	27.3
25			42	31.1
30				33.6
35

## Sheet: Panel d
Stimulation frequency (Hz)	Peak amplitude (dB)
10
15	25.6
20	30.7	34.4
25	34.7	43.6
30	37	44.8	30
35	40.3	46.9	42.6

## Sheet: Panel e
Stimulation frequency (Hz)	Syllable pitch (kHz)
10	9.497	7.195
15	8.695	6.432
20			9.716	5.5
25			7.636	3.843
30				4.562
35

## Sheet: Panel f
Stimulation frequency (Hz)	Syllable pitch (kHz)
10
15	79.189
20	82.139	68.409
25	78.05	68.702
30	69.941	65.259	75.583
35	70.204	64.953	56.898
