# Supplementary material for: A brainstem circuit for phonation and volume control in mice
Source: Nat Neurosci. 2023 Nov 23;26(12):2122–30. doi: 10.1038/s41593-023-01478-2 (PMC10689238; doi:10.1038/s41593-023-01478-2)
Supplement: Supplementary file 13 — Statistical source data. [file 41593_2023_1478_MOESM13_ESM.xlsx]

## Sheet: Panel a
Increase in stim. frequency (Hz)	Peak amplitude (dB)
0	27	28	40	52	63	11	37	16	29
5	54	33	48	56	64	36	44	24	33
10		48		63	65	54		38	63
15						63

## Sheet: Panel b
Increase in stim. frequency (Hz)	Syllable pitch (kHz)
0	11.394	16.562	10.609	14.939	15.148	21.646	19.469	18.858	15.385
5	13.052	16.539	17.617	18.822	15.6	14.677	19.181	15.033	20.407
10		16.571		14.522	15.54	16.566		10.919	21
15						18.469

## Sheet: Panel c
Increase in stim. frequency (Hz)	Peak amplitude (dB)
0	28			39	21		49	23	48
5	53			55	28		58	31	58
10	53						68

## Sheet: Panel d
Increase in stim. frequency (Hz)	Syllable pitch (kHz)
0	87.157			70.924	43.873		76.143	54.815	35.771
5	85.194			85.427	43.208		85.359	47.774	28.628
10	83.168						81.779

## Sheet: Panel e
Stimulation frequency (Hz)	% Ultrasonic vocalizations
10	0				0		0			0
15	0			0	0		0	0	0	0
20	50			0	50		100	0	0	33.3333
25	100			0	100		100	50	50	66.6667
30	100			50	100		100	100	100	91.6667
35				100				100	100	100
										Mean

## Sheet: Panel f
Laser power (mW)	Peak amplitude (dB)
10	30.5	27.8	33.5	18.2
15	38.3	44.1	51	52.4

## Sheet: Panel g
Laser power (mW)	Syllable pitch (kHz)
10	13.754	19.359	18.911	16.424
15	12.129	13.09	15.127	21.853
